# Supplementary material for: Impact of genotype, body weight and sex on the prenatal muscle transcriptome of Iberian pigs
Source: PLoS One. 2020 Jan 28;15(1):e0227861. doi: 10.1371/journal.pone.0227861 (PMC6986718; doi:10.1371/journal.pone.0227861)
Supplement: S1 Table — (XLSX) [file pone.0227861.s001.xlsx]

## Sheet: Hoja1
S1 Table. Gene information, primer pairs and efficiency of genes used for quantitative real-time PCR validation
Gene symbol	Gene name	GenBank Acc.number	Primer sequences 5'-3'	Efficiency (%)
FOS	FBJ murine osteosarcoma viral oncogene homolog	NM_001123113.1	ATCCCAACGGTGACTGCTATCTCG	89.9
			TGCCCCTTCTGCCAATGCTCT
TRIM63	Tripartite motif-containing 63	NM_001184756	GGTGGGGCCATCTTCCTCTTGA	84.8
			TGGCCTCTTCCTCTTCCTGGTCTT
APOE	Apolipoprotein E	NM_214308.1	CTGGGCCGCTTCTGGGATTACCTG	84.7
			CCTTCACCTCCTTCATGCTCTCCT
INSR	Insulin receptor	XM_021083943.1	GGCCCTGTGACCCATGAAATCTT	96.5
			TGGCCCGAACTCGAACGCTGT
PPARG	Peroxisome proliferator activated gamma	NM_214379.1	GGCGAGGGCGATCTTGACAG	93.5
			GATGCGAATGGCCACCTCTTT
PLIN1	Perilipin 1	NM_001038638.1	CCCCCTGGTGGCGTCTGTAT	87.9
			ACTGGAGGGCCGGTATCTTTTCT
ADIPOQ	Adiponectin, C1Q and collagen domain containing	NM_214370.1	GGCGAGAAGGGTGAGAAAGGAGAT	87.7
			AGGCCCACACTGAATGCTGAACG
