# Supplementary material for: Impact of genotype, body weight and sex on the prenatal muscle transcriptome of Iberian pigs
Source: PLoS One. 2020 Jan 28;15(1):e0227861. doi: 10.1371/journal.pone.0227861 (PMC6986718; doi:10.1371/journal.pone.0227861)
Supplement: S2 Table — (XLSX) [file pone.0227861.s002.xlsx]

## Sheet: Hoja1
S2 Table. RNA-Seq and qPCR differential expression results and correlation coefficient (r) between the two used methodologies
		RNA Seq		qPCR		Correlation (r)	Correlation (p)
Gene siymbol	Gene name	P-value	Fold change	P-value	Fold change
Effect of fetal genotype
APOE	Apolipoprotein E	5e-05	2,26	0.049	1.61	0.91	1.20155e-13
PPARG	Peroxisome proliferator activated gamma	5e-05	3.03	0.017	2.27	0.985248	1.13179e-25
ADIPOQ	Adiponectin, C1Q and collagen domain containing	5e-05	6.03	0.019	3.36	0.979275	2.4688e-23
PLIN1	Perilipin 1	5e-05	5.25	0.029	2.77	0.996839	2.4812e-36
FOS	FBJ murine osteosarcoma viral oncogene homolog	5e-05	0.5	0.281	0.87	0.948774	3.6236e-17
TRIM63	Tripartite motif-containing 63	5e-05	0.34	0.069	0.64	0.960249	6.95884e-19
INSR	Insulin receptor	0.00045	0.69	0.854	0.73	0.868757	5.97142e-11
