# Supplementary material for: Impact of genotype, body weight and sex on the prenatal muscle transcriptome of Iberian pigs
Source: PLoS One. 2020 Jan 28;15(1):e0227861. doi: 10.1371/journal.pone.0227861 (PMC6986718; doi:10.1371/journal.pone.0227861)
Supplement: S3 Table — (XLSX) [file pone.0227861.s003.xlsx]

## Sheet: Hoja1
S3 Table. Differentially expressed (DE) genes between Iberian (IBxIB) and crossbreed (IBxLW) fetuses in the longissimus dorsi muscle (q-value ≤ 0.05 and FC ≥ 1.3 )
Gene ID	Associated Gene Name	IBxIB Means	IBxLW Means	log2(fold_change)	Fold Change	p- value	q-value
XLOC_025485	IBSP	4.47988	0.0274635	-7.3498	163.121	0.00045	0.0162029
XLOC_022885	ENSSSCG00000033590	32.5805	0.274085	-6.89324	118.87	5e-05	0.00245937
XLOC_016038	U6	62.7888	3.76323	-4.06046	16.6848	5e-05	0.00245937
XLOC_009220	ENSSSCG00000034788	2.66039	0.185489	-3.84223	14.3426	5e-05	0.00245937
XLOC_029041	PAEP	1.20449	0.0909574	-3.72709	13.2424	5e-05	0.00245937
XLOC_027618	ENSSSCG00000038322	5.83458	0.507249	-3.52386	11.5024	5e-05	0.00245937
XLOC_019169	PNPLA3	0.952493	0.121309	-2.97302	7.85178	5e-05	0.00245937
XLOC_004978	TUSC5	4.21764	0.582154	-2.85697	7.24492	5e-05	0.00245937
XLOC_025876	DGAT2	14.1533	1.96031	-2.85199	7.21996	5e-05	0.00245937
XLOC_011052	SGK2	0.988427	0.148548	-2.73421	6.65395	5e-05	0.00245937
XLOC_005840	ADIPOQ	25.6707	4.2601	-2.59116	6.02583	5e-05	0.00245937
XLOC_018177	-	0.886663	0.153084	-2.53406	5.79199	5e-05	0.00245937
XLOC_023919	PLIN1	17.0184	3.24031	-2.39289	5.25208	5e-05	0.00245937
XLOC_011129	PCK1	5.41507	1.0324	-2.39098	5.24514	5e-05	0.00245937
XLOC_012193	HOTAIRM1_1,HOTAIRM1_2,HOTAIRM1_3,HOTAIRM1_4,HOTAIRM1_5	32.3895	6.25425	-2.37262	5.17881	5e-05	0.00245937
XLOC_025894	THRSP	16.3184	3.32091	-2.29685	4.91384	5e-05	0.00245938
XLOC_013627	LGALS12	1.49513	0.336139	-2.15315	4.44798	5e-05	0.00245937
XLOC_010420	SLC36A2,SLC36A3	0.688278	0.158536	-2.11819	4.34149	5e-05	0.00245937
XLOC_020002	ADAMTS18	1.36143	0.320382	-2.08726	4.2494	5e-05	0.00245937
XLOC_001064	FCN2	30.4556	7.5491	-2.01233	4.03433	5e-05	0.00245937
XLOC_017161	F5	0.635437	0.163528	-1.95821	3.8858	5e-05	0.00245937
XLOC_018240	-	0.58927	0.153958	-1.93639	3.82747	5e-05	0.00245937
XLOC_017461	ALX3	0.669106	0.195418	-1.77567	3.42397	5e-05	0.00245937
XLOC_025105	NKX3-2	1.00384	0.297156	-1.75623	3.37814	5e-05	0.00245937
XLOC_017179	FAM78B	2.02975	0.618156	-1.71526	3.28356	5e-05	0.00245937
XLOC_015483	EFEMP1	11.4736	3.55583	-1.69006	3.2267	5e-05	0.00245937
XLOC_020178	CHST8	1.46045	0.458665	-1.6709	3.18413	5e-05	0.00245937
XLOC_004918	TMEM132E	0.901306	0.29197	-1.6262	3.08699	5e-05	0.00245937
XLOC_005596	PPARG	10.1573	3.356	-1.59771	3.02663	5e-05	0.00245937
XLOC_006394	CIDEC	0.988242	0.326577	-1.59744	3.02606	5e-05	0.00245937
XLOC_021373	CEBPA	10.6522	3.65537	-1.54306	2.91412	5e-05	0.00245937
XLOC_008690	FGFR2	1.13875	0.402347	-1.50094	2.83027	5e-05	0.00245937
XLOC_007217	-	0.693296	0.248118	-1.48245	2.79423	0.00015	0.00647272
XLOC_003387	RXFP2	0.54153	0.194596	-1.47656	2.78284	5e-05	0.00245937
XLOC_026117	BARX2	0.952891	0.348957	-1.44926	2.73068	5e-05	0.00245937
XLOC_030403	-	1.07615	0.400039	-1.42766	2.6901	5e-05	0.00245937
XLOC_011234	SFRP1	16.9443	6.3275	-1.42109	2.67788	5e-05	0.00245937
XLOC_005679	CHST2	15.3185	5.84794	-1.38928	2.61948	5e-05	0.00245937
XLOC_021340	IRX5	1.72978	0.663091	-1.38331	2.60866	0.00015	0.00647272
XLOC_004349	ENSSSCG00000032652	0.628977	0.241155	-1.38305	2.60819	0.0001	0.00454038
XLOC_001307	ENSSSCG00000031023	3.30527	1.28331	-1.3649	2.57558	0.0009	0.0273928
XLOC_011184	OPRL1	0.913478	0.356731	-1.35653	2.56069	5e-05	0.00245937
XLOC_025483	SPP1	97.8724	39.1869	-1.32053	2.49758	5e-05	0.00245937
XLOC_018374	-	0.848079	0.340855	-1.31504	2.48809	0.0009	0.0273928
XLOC_014411	LIX1	3.56987	1.43994	-1.30987	2.47919	5e-05	0.00245937
XLOC_010404	TIMD4	0.479907	0.194409	-1.30366	2.46854	5e-05	0.00245937
XLOC_004256	DLX4	0.524157	0.216247	-1.27732	2.42388	0.0003	0.0116936
XLOC_007920	ADRB1	0.634702	0.262007	-1.27647	2.42246	5e-05	0.00245937
XLOC_001876	GNA14	2.29665	0.948533	-1.27576	2.42126	0.0001	0.00454038
XLOC_023895	SCARNA15	5.64294	2.3536	-1.26158	2.39758	0.00135	0.0374982
XLOC_021176	-	1.12889	0.473573	-1.25325	2.38378	0.001	0.0296715
XLOC_006996	-	0.479995	0.203208	-1.24006	2.36208	0.00045	0.0162029
XLOC_017642	ENSSSCG00000006025	1.06232	0.451787	-1.2335	2.35137	0.0003	0.0116936
XLOC_025712	-	0.94115	0.401464	-1.22915	2.34429	0.00045	0.0162029
XLOC_018573	MFNG	7.04643	3.01951	-1.22258	2.33364	5e-05	0.00245937
XLOC_003594	-	4.52987	1.96451	-1.2053	2.30585	0.00045	0.0162029
XLOC_002783	CCL21	8.6025	3.78564	-1.18422	2.27241	5e-05	0.00245937
XLOC_025998	BCO2,TEX12	7.84379	3.45652	-1.18223	2.26927	5e-05	0.00245937
XLOC_020329	APOE	295.977	131.139	-1.17439	2.25697	5e-05	0.00245937
XLOC_017324	S100A4	1.52878	0.67921	-1.17045	2.25082	0.00135	0.0374982
XLOC_008496	GDF10	1.78972	0.799476	-1.16261	2.23862	5e-05	0.00245937
XLOC_021797	ENSSSCG00000036182	0.797409	0.358721	-1.15246	2.22293	0.0016	0.0428577
XLOC_019618	NELL2	0.80653	0.372025	-1.11633	2.16795	0.0001	0.00454038
XLOC_029663	ARSE	4.88315	2.2947	-1.08951	2.12802	0.00035	0.0131764
XLOC_009518	TWIST2	13.197	6.23436	-1.0819	2.11682	5e-05	0.00245937
XLOC_003977	-	1.01831	0.485961	-1.06726	2.09545	5e-05	0.00245937
XLOC_017065	FABP4	69.8212	33.3696	-1.06513	2.09236	5e-05	0.00245937
XLOC_027113	ENSSSCG00000035055	24.9437	11.9961	-1.05611	2.07932	0.0001	0.00454038
XLOC_017159	SELL	0.797042	0.384967	-1.04992	2.07042	5e-05	0.00245937
XLOC_027085	SFRP4	104.738	50.8653	-1.04203	2.05912	5e-05	0.00245937
XLOC_014464	ADAMTS19	9.39057	4.59113	-1.03236	2.04537	0.0003	0.0116936
XLOC_004974	SLC6A4	4.95521	2.5	-0.987022	1.98209	5e-05	0.00245937
XLOC_022492	-	4.68015	2.36173	-0.986707	1.98166	0.00025	0.0100285
XLOC_017183	LMX1A	1.53728	0.781483	-0.976092	1.96713	0.00015	0.00647272
XLOC_018618	ASIC1,ENSSSCG00000032487	0.625037	0.324705	-0.944813	1.92494	0.0006	0.0203201
XLOC_014882	-	1.23685	0.643848	-0.941878	1.92103	0.0006	0.0203201
XLOC_004969	ABHD15	0.496449	0.258437	-0.941834	1.92097	0.0011	0.0318384
XLOC_012095	LEP	0.652593	0.340296	-0.939396	1.91773	0.00025	0.0100285
XLOC_017424	NGF	2.39911	1.25166	-0.938651	1.91674	0.0003	0.0116936
XLOC_009819	PDE1A	0.771121	0.406198	-0.924772	1.89838	0.0002	0.00834697
XLOC_019856	-	1.1338	0.598158	-0.922574	1.89549	0.0014	0.0383076
XLOC_001310	SCML4	0.517067	0.273358	-0.91956	1.89154	0.0011	0.0318384
XLOC_005422	CLEC3B,EXOSC7	156.393	82.7173	-0.918916	1.89069	5e-05	0.00245937
XLOC_027020	TWIST1	10.5854	5.61938	-0.913601	1.88374	5e-05	0.00245937
XLOC_022723	LY86	3.6649	1.94881	-0.911186	1.88059	0.00035	0.0131764
XLOC_008014	DIRAS2	2.4199	1.28969	-0.90792	1.87634	5e-05	0.00245937
XLOC_019259	WNT10B	0.557155	0.297125	-0.907008	1.87515	0.0011	0.0318384
XLOC_029892	ENSSSCG00000012427	302.987	161.606	-0.906776	1.87485	5e-05	0.00245937
XLOC_000652	LGALS3	11.9601	6.39275	-0.903724	1.87089	5e-05	0.00245937
XLOC_015107	LAT,SPNS1	136.013	72.7155	-0.90341	1.87048	5e-05	0.00245937
XLOC_025443	DAPP1	2.8817	1.5448	-0.899502	1.86542	0.00055	0.0190164
XLOC_017090	SBSPON	0.53297	0.286092	-0.897573	1.86293	0.0011	0.0318384
XLOC_015028	CCL24	17.8541	9.6135	-0.89312	1.85719	5e-05	0.00245937
XLOC_005930	LSAMP	2.96774	1.628	-0.866263	1.82293	0.00055	0.0190164
XLOC_022772	NRSN1	0.608538	0.334454	-0.86354	1.8195	0.00085	0.0264556
XLOC_012745	GJC2	0.798649	0.440026	-0.859972	1.815	0.00125	0.0353141
XLOC_009001	-	1.15651	0.641685	-0.849838	1.8023	0.00115	0.0328824
XLOC_021220	VAT1L	1.539	0.854295	-0.849188	1.80149	5e-05	0.00245937
XLOC_006158	THRB	1.64289	0.915226	-0.844034	1.79506	5e-05	0.00245937
XLOC_024968	DKK2	13.4891	7.52413	-0.842197	1.79278	5e-05	0.00245937
XLOC_004949	ALDOC,SPAG5	9.77739	5.4621	-0.839994	1.79004	0.00095	0.0285466
XLOC_020281	CYP2S1	0.670195	0.376752	-0.830967	1.77888	0.0009	0.0273928
XLOC_011440	SLPI	2.55435	1.4414	-0.825491	1.77214	0.00055	0.0190164
XLOC_006058	-	1.16918	0.66235	-0.819827	1.76519	0.00075	0.0242568
XLOC_029541	XPNPEP2	1.43372	0.817389	-0.810664	1.75402	5e-05	0.00245937
XLOC_004215	PLXDC1	13.5927	7.75141	-0.810297	1.75357	5e-05	0.00245937
XLOC_017629	MAL2	1.06139	0.607993	-0.803822	1.74572	0.0017	0.04481
XLOC_013652	MYRF	0.540562	0.309784	-0.803198	1.74496	0.0006	0.0203201
XLOC_006405	TIMP4	6.76444	3.88454	-0.800228	1.74138	5e-05	0.00245937
XLOC_025982	C11orf87	0.805878	0.471266	-0.774021	1.71003	0.00135	0.0374982
XLOC_020200	CD22	0.510798	0.299329	-0.771019	1.70647	0.00145	0.0395448
XLOC_019493	MGST1	27.7649	16.2999	-0.7684	1.70338	5e-05	0.00245937
XLOC_001344	TPBG	7.90348	4.63999	-0.768367	1.70334	5e-05	0.00245937
XLOC_006517	IGSF10	15.6353	9.2012	-0.764917	1.69927	5e-05	0.00245937
XLOC_006532	SHOX2	6.71862	3.95801	-0.76339	1.69747	5e-05	0.00245937
XLOC_021914	PTAFR	1.83846	1.08625	-0.75915	1.69249	0.00045	0.0162029
XLOC_012728	LYVE1	19.0812	11.3269	-0.752394	1.68459	5e-05	0.00245937
XLOC_028277	TMEM121	4.90793	2.91409	-0.752069	1.68421	0.00045	0.0162029
XLOC_001115	CCDC170,ESR1	0.905045	0.539417	-0.746589	1.67782	0.0001	0.00454038
XLOC_010225	ANKRD33B	1.03971	0.619804	-0.7463	1.67749	0.0005	0.0175446
XLOC_017326	S100A6	87.6826	52.3986	-0.742762	1.67338	5e-05	0.00245937
XLOC_009139	FAM149A	4.3352	2.59742	-0.739017	1.66904	0.00015	0.00647272
XLOC_011441	MATN4	11.6534	6.9936	-0.736641	1.66629	5e-05	0.00245937
XLOC_014516	GFRA3	10.7023	6.44464	-0.731748	1.66065	5e-05	0.00245937
XLOC_003905	KCTD12	32.1739	19.4148	-0.728734	1.65718	5e-05	0.00245937
XLOC_025035	TMEM150C	5.26594	3.19023	-0.72303	1.65065	0.0001	0.00454038
XLOC_009630	ENSSSCG00000035189	1.94229	1.18108	-0.717657	1.64451	0.00035	0.0131764
XLOC_011746	PTN	101.449	61.7467	-0.716324	1.64299	5e-05	0.00245937
XLOC_018577	C1QTNF6	64.7285	39.4294	-0.71513	1.64163	5e-05	0.00245937
XLOC_001943	GRIN3A	2.15152	1.31349	-0.711949	1.63802	0.00035	0.0131764
XLOC_029753	SRPX	44.3728	27.1304	-0.709766	1.63554	0.0008	0.0252321
XLOC_012113	CPED1	7.62458	4.66333	-0.709298	1.63501	5e-05	0.00245937
XLOC_023738	BEND6	3.30099	2.03723	-0.696295	1.62034	0.00075	0.0242568
XLOC_007953	ENSSSCG00000002981	0.77434	0.481499	-0.685434	1.60819	0.00165	0.0438417
XLOC_012396	MRGPRF	2.9559	1.85238	-0.674216	1.59573	0.00045	0.0162029
XLOC_007453	DTX1	2.62554	1.64779	-0.67208	1.59337	0.00025	0.0100285
XLOC_004803	HOXB3,HOXB4,HOXB5,HOXB6	8.24234	5.17726	-0.670866	1.59203	0.0005	0.0175446
XLOC_013460	ssc-mir-145	5.84441	3.67764	-0.668278	1.58917	0.00185	0.0479231
XLOC_026794	APOA1	101.516	63.8833	-0.668194	1.58908	5e-05	0.00245937
XLOC_009900	ENSSSCG00000023264	28.5686	17.9804	-0.668009	1.58888	5e-05	0.00245937
XLOC_011438	KCNS1	1.52329	0.969338	-0.652122	1.57148	0.0013	0.0364154
XLOC_014500	CXCL14	14.2703	9.13072	-0.644212	1.56289	0.0001	0.00454038
XLOC_025076	CPZ	13.8763	8.92308	-0.637006	1.5551	0.0007	0.0230916
XLOC_013988	IFI30	29.6225	19.0795	-0.634672	1.55258	5e-05	0.00245937
XLOC_006199	CX3CR1	4.46125	2.88049	-0.631133	1.54878	0.00095	0.0285466
XLOC_019399	AVPR1A	12.7611	8.2797	-0.624108	1.54126	5e-05	0.00245937
XLOC_004638	ENSSSCG00000033918	2.33526	1.51722	-0.622149	1.53917	0.0019	0.048988
XLOC_019526	ENSSSCG00000000657	8.15935	5.36239	-0.605578	1.52159	0.0009	0.0273928
XLOC_001821	IL33	4.53444	2.98274	-0.604285	1.52023	0.0019	0.048988
XLOC_007446	TBX3	3.17783	2.09178	-0.603311	1.5192	0.00065	0.0218345
XLOC_019960	CYBA	43.81	28.895	-0.600442	1.51618	0.00025	0.0100285
XLOC_009369	ADAM23	3.00631	1.98331	-0.600081	1.5158	0.00085	0.0264557
XLOC_003060	NTRK2	15.5276	10.2678	-0.596717	1.51227	0.0001	0.00454038
XLOC_018510	SCUBE1	4.58733	3.03492	-0.595996	1.51152	0.00025	0.0100285
XLOC_000799	ANXA1	47.2374	31.3186	-0.592908	1.50828	0.00015	0.00647272
XLOC_022195	ENSSSCG00000031640	85.5553	56.7321	-0.592691	1.50806	5e-05	0.00245937
XLOC_026379	NPL	3.42225	2.26955	-0.592542	1.5079	0.00125	0.0353141
XLOC_010229	FAM105A	7.17384	4.78427	-0.584445	1.49946	0.0015	0.040841
XLOC_012432	CD248	39.7607	26.5497	-0.582646	1.49759	5e-05	0.00245937
XLOC_027723	BIN2	3.08631	2.06321	-0.580992	1.49588	0.00145	0.0395448
XLOC_007862	KAZALD1	28.8888	19.4069	-0.573945	1.48859	0.0002	0.00834697
XLOC_025774	CAVIN3	24.4402	16.4696	-0.569454	1.48396	5e-05	0.00245937
XLOC_026012	REXO2	15.4676	10.4565	-0.564856	1.47924	0.00085	0.0264557
XLOC_008027	GFRA2	6.4973	4.43584	-0.550633	1.46473	0.0011	0.0318384
XLOC_004412	SERPINF1	134.205	91.9371	-0.545722	1.45975	0.0002	0.00834697
XLOC_000291	FAM46A	7.93851	5.44812	-0.543109	1.45711	0.0005	0.0175446
XLOC_006266	GPX1	55.0344	37.8355	-0.540591	1.45457	0.00045	0.0162029
XLOC_017344	S100A10	138.855	95.9688	-0.532944	1.44688	5e-05	0.00245937
XLOC_019100	LUM	115.744	80.619	-0.52174	1.43569	0.0003	0.0116936
XLOC_011976	GIMAP4,GIMAP7	11.4241	7.98378	-0.516936	1.43091	0.0011	0.0318384
XLOC_010388	C1QTNF2	13.3319	9.34373	-0.512807	1.42682	0.0003	0.0116936
XLOC_013965	BTNL9	11.6313	8.15496	-0.512266	1.42629	0.0008	0.0252321
XLOC_010920	CPXM1	27.3473	19.1798	-0.511809	1.42584	0.00045	0.0162029
XLOC_006057	MRPS6,SLC5A3	62.7507	44.5412	-0.494491	1.40882	0.0013	0.0364154
XLOC_018928	MFAP5	232.376	166.899	-0.477485	1.39231	0.00185	0.0479231
XLOC_001113	MYCT1	17.7254	12.7917	-0.470612	1.3857	0.0011	0.0318384
XLOC_010840	PRND	33.2896	24.0573	-0.468593	1.38376	0.00035	0.0131764
XLOC_008679	ENSSSCG00000010674	23.7222	17.1818	-0.465352	1.38065	0.001	0.0296715
XLOC_018629	ACVRL1	10.6249	7.77081	-0.451318	1.36729	0.0013	0.0364154
XLOC_026233	TSPAN13	30.5744	22.423	-0.447345	1.36353	0.00115	0.0328824
XLOC_013816	RCN1	172.183	126.49	-0.444915	1.36123	0.00095	0.0285466
XLOC_021877	ID3	73.6973	54.6338	-0.431819	1.34893	0.001	0.0296715
XLOC_026384	RGL1	16.9004	12.607	-0.422831	1.34056	0.0018	0.0468482
XLOC_003422	KPNA3	22.2621	29.8951	0.425317	0.744675	0.0016	0.0428577
XLOC_020774	WDTC1	16.9481	22.7843	0.426922	0.743847	0.0012	0.0341938
XLOC_005529	ENSSSCG00000033202,PTPRG	5.23667	7.04612	0.428181	0.743198	0.0013	0.0364154
XLOC_003138	OPTN	15.2866	20.6505	0.433912	0.740252	0.00175	0.0459813
XLOC_020760	CEP85	18.775	25.4564	0.439216	0.737535	0.00155	0.0418576
XLOC_028305	JAG2	15.0732	20.5606	0.447903	0.733108	0.00175	0.0459813
XLOC_026100	PKNOX2	12.1672	16.613	0.44932	0.732388	0.00165	0.0438417
XLOC_006510	SIAH2	14.4642	19.8075	0.453555	0.730241	0.0018	0.0468482
XLOC_009509	RAMP1	201.679	276.645	0.455979	0.729015	0.0017	0.04481
XLOC_026687	ENSSSCG00000014895,TENM4	2.98318	4.09727	0.457812	0.72809	0.0018	0.0468482
XLOC_013855	MYOD1	49.2825	67.6992	0.458063	0.727963	0.00095	0.0285466
XLOC_024333	SYNE3	8.06438	11.0784	0.458109	0.72794	0.0014	0.0383076
XLOC_008438	MICU1	42.0506	57.8374	0.459878	0.727048	0.00035	0.0131764
XLOC_008063	ZNF395	21.6482	29.781	0.460147	0.726912	0.00195	0.0499653
XLOC_004972	SSH2	12.7374	17.6199	0.468139	0.722896	0.0008	0.0252321
XLOC_011949	DNAJB6	50.147	69.3936	0.468639	0.722646	0.00085	0.0264557
XLOC_021206	CMIP	10.5797	14.6588	0.470469	0.72173	0.0008	0.0252321
XLOC_020654	PLOD1	51.3881	71.2071	0.470586	0.721671	0.0008	0.0252321
XLOC_000506	MEF2A	18.4085	25.5765	0.474441	0.719746	0.00105	0.0310436
XLOC_029756	ENSSSCG00000012241	4.00299	5.56584	0.475523	0.719206	0.00195	0.0499653
XLOC_009551	RIF1	3.23052	4.49564	0.476761	0.718589	0.00195	0.0499653
XLOC_029989	CAPN6	131.946	183.928	0.479189	0.717381	0.0014	0.0383076
XLOC_010568	PDE4D	21.5972	30.1075	0.479276	0.717338	0.00065	0.0218345
XLOC_006452	KY	17.6729	24.6999	0.482967	0.715505	0.0006	0.0203201
XLOC_013210	JMY	3.00657	4.2097	0.485597	0.714201	0.00155	0.0418576
XLOC_006249	PFKFB4	11.9127	16.6984	0.487212	0.713402	0.00085	0.0264557
XLOC_026001	NCAM1	31.206	43.755	0.487622	0.7132	0.00155	0.0418576
XLOC_015649	ROCK2	8.23465	11.5572	0.489012	0.712513	0.0002	0.00834697
XLOC_012417	ENSSSCG00000012916	23.0509	32.3538	0.489112	0.712463	0.0011	0.0318384
XLOC_023255	NDRG2	71.0216	99.7022	0.489367	0.712338	0.0011	0.0318384
XLOC_004002	RNF157	22.5529	31.7045	0.491372	0.711348	0.00165	0.0438417
XLOC_023987	AKAP6	8.10938	11.403	0.491746	0.711164	0.001	0.0296715
XLOC_024227	ZFP36L1	54.2338	76.2849	0.492206	0.710937	0.00065	0.0218345
XLOC_010471	RETREG1	23.352	32.8655	0.493027	0.710533	0.0005	0.0175446
XLOC_023899	ALPK3	65.7515	92.66	0.494924	0.709599	0.0016	0.0428577
XLOC_020685	RSC1A1	6.07755	8.57847	0.497231	0.708465	0.00085	0.0264557
XLOC_021708	PEG3	7.23072	10.2335	0.501093	0.706571	0.0011	0.0318384
XLOC_001170	EYA4	13.5883	19.2352	0.501383	0.706429	0.0017	0.04481
XLOC_012545	PATL1	7.02638	9.94775	0.501588	0.706329	0.00025	0.0100285
XLOC_011413	TGM2	7.63602	10.8138	0.501978	0.706138	0.0008	0.0252321
XLOC_020866	RLF	4.39034	6.21903	0.502359	0.705952	0.0013	0.0364154
XLOC_006234	ENSSSCG00000011324,MYL3	115.563	163.756	0.502873	0.7057	0.00035	0.0131764
XLOC_006223	FYCO1	22.1043	31.3269	0.503078	0.7056	0.00115	0.0328824
XLOC_014469	FNIP1	8.31407	11.7943	0.504462	0.704923	0.0007	0.0230916
XLOC_017791	FAM110B	8.16451	11.5899	0.505432	0.704449	0.00075	0.0242568
XLOC_007392	RILPL1	26.0209	36.9655	0.50651	0.703923	0.0009	0.0273928
XLOC_025297	SCARB2	43.2077	61.3857	0.506615	0.703872	5e-05	0.00245937
XLOC_018036	ENSSSCG00000024481	69.384	98.6303	0.507428	0.703475	0.0019	0.048988
XLOC_017530	DDAH1	43.5885	62.0014	0.508354	0.703024	0.0005	0.0175446
XLOC_015282	WNK2	9.18235	13.0863	0.511123	0.701676	0.0005	0.0175446
XLOC_013848	LDHA	311.117	444.475	0.514645	0.699965	0.00055	0.0190164
XLOC_026113	ST3GAL4	17.1044	24.4436	0.515089	0.69975	0.001	0.0296715
XLOC_020184	GPI,KIAA0355	108.693	155.48	0.516472	0.699079	0.0007	0.0230916
XLOC_013527	OSBPL5	4.55949	6.52735	0.517626	0.69852	0.00075	0.0242568
XLOC_015047	GTF2IRD1	5.49357	7.87713	0.519926	0.697408	0.0006	0.0203201
XLOC_000321	CTIF	9.22097	13.2255	0.520326	0.697214	0.0001	0.00454038
XLOC_015963	RBFOX1	12.6604	18.1616	0.520573	0.697095	0.00155	0.0418576
XLOC_004047	ABCA9	8.01511	11.5024	0.521144	0.696819	0.0004	0.0148557
XLOC_004610	UBALD2	24.3675	35.0678	0.525191	0.694867	0.0005	0.0175446
XLOC_006110	PFKL	26.5883	38.308	0.526856	0.694066	0.00025	0.0100285
XLOC_016168	KDM3A	8.99646	12.9746	0.528259	0.693391	0.0004	0.0148557
XLOC_001539	IGF1R	4.78834	6.91318	0.529822	0.69264	0.0005	0.0175446
XLOC_008112	ULK1	7.7086	11.1506	0.532585	0.691315	0.0002	0.00834697
XLOC_011257	GPCPD1	7.18605	10.4119	0.534965	0.690175	0.0005	0.0175446
XLOC_015434	CYP26B1	4.15648	6.0319	0.537251	0.689083	0.0008	0.0252321
XLOC_028293	CKB	36.0062	52.2712	0.53777	0.688835	0.00135	0.0374982
XLOC_006409	TMEM40	23.0418	33.4731	0.538751	0.688367	0.0009	0.0273928
XLOC_000211	ENSSSCG00000035549,PNRC1	41.6946	60.5777	0.538926	0.688283	0.00115	0.0328824
XLOC_028306	NUDT14	27.586	40.161	0.541857	0.686886	0.00055	0.0190164
XLOC_008265	SF3A1	31.423	45.8302	0.544474	0.685641	5e-05	0.00245937
XLOC_013022	INSR	4.51462	6.58881	0.545413	0.685195	0.00045	0.0162029
XLOC_001969	PTPN3	2.33967	3.43151	0.552537	0.68182	0.0007	0.0230916
XLOC_018187	CYR61	10.0989	14.8209	0.553432	0.681397	0.00165	0.0438417
XLOC_012845	ISYNA1	53.1064	78.1347	0.557077	0.679678	0.0006	0.0203201
XLOC_019187	CSDC2	19.078	28.1186	0.559619	0.678481	5e-05	0.00245937
XLOC_004420	RAP1GAP2	2.38051	3.51147	0.560804	0.677924	0.0017	0.04481
XLOC_005135	PMP22	93.9199	139.086	0.56647	0.675267	0.0002	0.00834697
XLOC_024839	PARM1	24.4226	36.3155	0.572367	0.672513	0.0002	0.00834697
XLOC_001521	BAHD1	8.04637	11.9836	0.574656	0.671446	5e-05	0.00245937
XLOC_020620	CAMTA1	3.46337	5.17183	0.578498	0.669661	0.0008	0.0252321
XLOC_002101	ZER1	11.8437	17.6989	0.579545	0.669175	0.00025	0.0100285
XLOC_027224	GRB10	9.49556	14.1909	0.579643	0.669129	0.0003	0.0116936
XLOC_012140	IFRD1	14.7991	22.1377	0.580997	0.668502	0.0001	0.00454038
XLOC_016477	ID2	6.96687	10.4344	0.582765	0.667683	0.0009	0.0273928
XLOC_021955	RNF19B	9.63277	14.4302	0.583069	0.667542	0.00095	0.0285466
XLOC_005097	ENSSSCG00000034868	39.7061	59.6572	0.587334	0.665572	0.0001	0.00454038
XLOC_021241	MTSS1L	20.0269	30.1077	0.588196	0.665174	0.00025	0.0100285
XLOC_013572	PACS1	20.6874	31.129	0.589504	0.664571	5e-05	0.00245937
XLOC_017001	KLF10	28.4194	42.8058	0.590932	0.663914	0.0002	0.00834697
XLOC_003637	FOXO1	7.0861	10.6753	0.591212	0.663785	5e-05	0.00245937
XLOC_023533	ENSSSCG00000001004	4.13462	6.23936	0.593646	0.662666	0.0018	0.0468482
XLOC_012169	MTURN	11.9284	18.0149	0.594787	0.662142	5e-05	0.00245937
XLOC_025338	ARHGAP10	30.5967	46.2188	0.595105	0.661996	0.0001	0.00454038
XLOC_019520	GABARAPL1	26.6345	40.2661	0.596273	0.661461	0.0002	0.00834697
XLOC_008621	MGEA5	27.8153	42.0878	0.597526	0.660886	5e-05	0.00245937
XLOC_014702	-	4.5999	6.96473	0.598465	0.660456	0.00155	0.0418576
XLOC_026325	PPFIA4	7.63561	11.5718	0.599794	0.659848	5e-05	0.00245937
XLOC_016930	NDRG1	14.7232	22.3168	0.600041	0.659735	0.00025	0.0100285
XLOC_013052	PLIN3	13.2983	20.1614	0.600359	0.65959	5e-05	0.00245937
XLOC_003376	MTUS2	10.5059	15.9297	0.600515	0.659518	5e-05	0.00245937
XLOC_014700	-	5.06679	7.68678	0.601308	0.659156	0.00075	0.0242568
XLOC_007799	ENSSSCG00000036083	5.66976	8.62537	0.605298	0.657336	0.00015	0.00647272
XLOC_016917	37469	7.69918	11.73	0.607432	0.656364	5e-05	0.00245937
XLOC_026473	PPFIBP2	10.358	15.781	0.607451	0.656355	0.00025	0.0100285
XLOC_021758	TMEM52	9.37017	14.2763	0.607477	0.656344	0.0008	0.0252321
XLOC_015879	IL4R	4.90015	7.46737	0.607774	0.656208	0.0001	0.00454038
XLOC_004639	GPRC5C	21.2896	32.4606	0.608539	0.655861	0.0001	0.00454038
XLOC_016416	MAPRE3	29.1707	44.4914	0.609008	0.655647	0.0001	0.00454038
XLOC_007615	GNG4	1.99077	3.03786	0.609733	0.655318	0.00135	0.0374982
XLOC_001862	ZFAND5	50.6209	77.2677	0.610133	0.655136	0.0002	0.00834697
XLOC_019250	TCP11L2	8.30765	12.6825	0.61033	0.655047	5e-05	0.00245937
XLOC_015818	KCTD7	5.28886	8.07555	0.610605	0.654922	0.0003	0.0116936
XLOC_010423	TNIP1	17.6069	26.9271	0.612922	0.653871	0.00125	0.0353141
XLOC_013474	SMIM3	5.47821	8.38109	0.613433	0.653639	0.00185	0.0479231
XLOC_006078	ETS2	13.8458	21.2214	0.616074	0.652444	5e-05	0.00245937
XLOC_003982	ENSSSCG00000036956	3.46685	5.31444	0.616291	0.652346	0.00075	0.0242568
XLOC_026838	SCN3B	46.8453	71.8763	0.617612	0.651749	5e-05	0.00245937
XLOC_000480	BMF	6.72733	10.3226	0.617705	0.651707	0.0002	0.00834697
XLOC_009581	THSD7B	1.13066	1.73777	0.620071	0.650639	0.0004	0.0148557
XLOC_013520	ENSSSCG00000040461	81.9474	126.385	0.625052	0.648396	5e-05	0.00245937
XLOC_001737	SIX4	7.05419	10.8798	0.625105	0.648373	0.0009	0.0273928
XLOC_011810	AASS	3.74355	5.77551	0.625543	0.648176	0.0004	0.0148557
XLOC_003795	ADPRHL1	21.0902	32.5501	0.626089	0.647931	0.0001	0.00454038
XLOC_016549	-	7.73017	11.9306	0.626093	0.647929	5e-05	0.00245937
XLOC_026152	TMCC2	1.90287	2.9401	0.627689	0.647212	0.0007	0.0230916
XLOC_021166	CDH15	71.6344	110.714	0.628112	0.647023	0.0002	0.00834697
XLOC_006637	BCL6	3.59192	5.55949	0.630198	0.646088	0.0004	0.0148557
XLOC_030068	ssc-mir-424,ssc-mir-503	26.0897	40.4065	0.631107	0.645681	0.0007	0.0230916
XLOC_009791	CHRNA1	33.8324	52.4443	0.632383	0.64511	5e-05	0.00245937
XLOC_001583	NFATC1	5.20532	8.08891	0.635957	0.643514	5e-05	0.00245937
XLOC_000152	ENSSSCG00000004224	10.222	15.8984	0.637204	0.642958	0.00025	0.0100285
XLOC_007903	MXI1	10.0869	15.7277	0.640826	0.641346	0.0007	0.0230916
XLOC_007561	BCR	8.90506	13.8976	0.64214	0.640762	5e-05	0.00245937
XLOC_025088	WFS1	23.9645	37.5504	0.647928	0.638196	5e-05	0.00245937
XLOC_005863	BDH1	2.6098	4.09557	0.650129	0.637223	0.00095	0.0285466
XLOC_012701	ABCC8	1.31994	2.07336	0.651502	0.636617	0.0006	0.0203201
XLOC_002142	MYMK	74.862	117.597	0.651543	0.636599	5e-05	0.00245937
XLOC_006091	ABCG1	0.821913	1.2923	0.652887	0.636006	0.001	0.0296715
XLOC_020630	SLC25A33,TMEM201	6.03063	9.49236	0.654457	0.635315	0.00055	0.0190164
XLOC_003586	ENSSSCG00000009293	1.52327	2.39947	0.655541	0.634837	0.00045	0.0162029
XLOC_009105	ENSSSCG00000015747	238.769	376.26	0.656116	0.634584	0.0009	0.0273928
XLOC_018365	-	3.36424	5.30355	0.656676	0.634338	0.0014	0.0383076
XLOC_017303	KCNN3	3.5214	5.55431	0.657458	0.633994	5e-05	0.00245937
XLOC_022169	ENSSSCG00000040903,PDE4B	14.3078	22.5834	0.658462	0.633553	5e-05	0.00245937
XLOC_019952	CBFA2T3	9.48429	14.9728	0.658737	0.633433	0.0007	0.0230916
XLOC_016417	DPYSL5,ENSSSCG00000033511	13.1507	20.7808	0.660116	0.632827	5e-05	0.00245937
XLOC_022309	FOXO6	3.02568	4.80288	0.666643	0.629971	0.00025	0.0100285
XLOC_027162	RGS16	5.56072	8.89734	0.678102	0.624987	5e-05	0.00245937
XLOC_004766	RAPGEFL1	1.98606	3.17837	0.678381	0.624866	0.00025	0.0100285
XLOC_016033	CACNA1H	12.6236	20.2148	0.679285	0.624475	5e-05	0.00245937
XLOC_001089	SLC22A3	3.24921	5.20344	0.679378	0.624434	0.00045	0.0162029
XLOC_003353	FGF9	3.82077	6.12414	0.680642	0.623888	0.0009	0.0273928
XLOC_019309	CALCOCO1	22.7743	36.5654	0.683073	0.622837	5e-05	0.00245937
XLOC_004072	SCN4A	10.2029	16.3856	0.683451	0.622674	5e-05	0.00245937
XLOC_002085	ST6GALNAC4	27.3263	43.9151	0.684428	0.622252	5e-05	0.00245937
XLOC_023167	NFKBIA	18.9155	30.4221	0.685548	0.62177	5e-05	0.00245937
XLOC_022196	PATJ	2.18333	3.51551	0.687204	0.621056	5e-05	0.00245937
XLOC_018131	VCAM1	45.7659	73.7344	0.688064	0.620686	5e-05	0.00245937
XLOC_013453	ADRB2	4.12076	6.6511	0.690683	0.61956	0.00125	0.0353141
XLOC_023006	VEGFA	22.796	36.7977	0.690837	0.619494	0.0003	0.0116936
XLOC_014311	SQSTM1	65.7862	106.227	0.691301	0.619295	0.0004	0.0148557
XLOC_016970	SAMD12	2.11967	3.42627	0.6928	0.618652	5e-05	0.00245937
XLOC_016203	HK2	5.4477	8.80629	0.692888	0.618614	0.00015	0.00647272
XLOC_029978	TSC22D3	38.337	62.1633	0.697326	0.616714	5e-05	0.00245937
XLOC_002752	CTSV	51.5847	83.9129	0.701951	0.61474	5e-05	0.00245937
XLOC_006100	PDXK	5.0941	8.29051	0.702634	0.614449	5e-05	0.00245937
XLOC_017958	IL6R	1.93256	3.14718	0.703546	0.614061	0.00035	0.0131764
XLOC_002892	CREM	14.6278	23.824	0.703708	0.613992	5e-05	0.00245937
XLOC_023306	FAM174B	8.07431	13.1619	0.704952	0.613463	5e-05	0.00245937
XLOC_013842	TMEM86A	2.75348	4.49214	0.706149	0.612954	0.00085	0.0264557
XLOC_014704	-	3.64958	5.95823	0.707155	0.612527	0.00115	0.0328824
XLOC_020324	BCL3	8.12214	13.2884	0.710235	0.611221	0.00015	0.00647272
XLOC_009653	ASB5	35.7242	58.4655	0.710684	0.61103	0.00015	0.00647272
XLOC_015666	-	4.41137	7.22096	0.710964	0.610912	0.00045	0.0162029
XLOC_029477	FRMPD3	0.337019	0.552115	0.712142	0.610413	0.0009	0.0273928
XLOC_021191	CRISPLD2	5.32061	8.72226	0.713111	0.610003	5e-05	0.00245937
XLOC_017753	ENSSSCG00000037737,RDH10	3.44296	5.65331	0.715448	0.609016	0.001	0.0296715
XLOC_022225	FAM159A	25.7288	42.3711	0.719693	0.607227	0.00035	0.0131764
XLOC_013500	MOB2	14.8242	24.4443	0.721544	0.606448	5e-05	0.00245937
XLOC_005601	IFT122	9.26571	15.3011	0.723663	0.605558	0.0001	0.00454038
XLOC_024037	ABHD4	10.4681	17.3404	0.728135	0.603684	5e-05	0.00245937
XLOC_013893	WNT9A	5.85586	9.70825	0.729329	0.603184	5e-05	0.00245937
XLOC_024319	ASB2,ENSSSCG00000040915	25.3427	42.1137	0.732721	0.601768	5e-05	0.00245937
XLOC_017662	BAALC	1.87452	3.1153	0.732845	0.601716	0.00035	0.0131764
XLOC_000998	SLC25A25	6.42494	10.6803	0.733199	0.601569	5e-05	0.00245937
XLOC_020010	BCAR1	17.8819	29.7299	0.733414	0.601479	5e-05	0.00245937
XLOC_006607	MCF2L2	1.43187	2.38637	0.736923	0.600018	0.00095	0.0285466
XLOC_008549	PPP1R3C	38.4423	64.0836	0.737263	0.599876	5e-05	0.00245937
XLOC_014534	HBEGF	6.17208	10.2956	0.738203	0.599486	5e-05	0.00245937
XLOC_012702	-	15.5663	25.9958	0.739851	0.598801	5e-05	0.00245937
XLOC_001434	CGNL1	2.67231	4.47717	0.744497	0.596876	5e-05	0.00245937
XLOC_013034	SLC25A23	8.49886	14.2478	0.745399	0.596503	5e-05	0.00245937
XLOC_003032	LMOD1	9.10865	15.286	0.746901	0.595882	5e-05	0.00245937
XLOC_022171	LEPR	2.94937	4.95345	0.748028	0.595417	5e-05	0.00245937
XLOC_008592	LOXL4	5.68084	9.54918	0.749272	0.594904	5e-05	0.00245937
XLOC_006341	5S_rRNA	7.90534	13.3424	0.755119	0.592498	0.0008	0.0252321
XLOC_023469	-	1.56237	2.63787	0.755635	0.592286	0.00035	0.0131764
XLOC_016396	FOSL2	6.76326	11.4251	0.756419	0.591964	0.0001	0.00454038
XLOC_010955	MYLK2	33.55	56.7505	0.758318	0.591185	5e-05	0.00245937
XLOC_005723	PTX3	18.5056	31.3154	0.758912	0.590942	5e-05	0.00245937
XLOC_009686	EIF4EBP1	70.5325	119.43	0.759803	0.590577	5e-05	0.00245937
XLOC_009274	OSBPL6	3.05854	5.19322	0.763787	0.588948	0.0005	0.0175446
XLOC_011695	KCNH2	2.77846	4.71926	0.764277	0.588748	5e-05	0.00245937
XLOC_005412	TOPAZ1	0.672295	1.14309	0.76577	0.588139	0.00115	0.0328824
XLOC_008441	P4HA1	23.3108	39.6567	0.766566	0.587815	0.0012	0.0341938
XLOC_010029	ENSSSCG00000016401,ENSSSCG00000033864	5.69641	9.70211	0.768245	0.587131	5e-05	0.00245937
XLOC_025068	ZFYVE28	0.97646	1.6649	0.769802	0.586498	5e-05	0.00245937
XLOC_004465	SLC2A4	6.95054	11.8628	0.771252	0.585909	0.0001	0.00454038
XLOC_007273	GADD45G	13.7704	23.5029	0.771271	0.585901	5e-05	0.00245937
XLOC_026694	DLG2	1.5544	2.65464	0.772156	0.585542	5e-05	0.00245937
XLOC_013721	RTN4RL2	5.92772	10.1375	0.774148	0.584734	5e-05	0.00245937
XLOC_002932	RGS2	10.595	18.1232	0.774451	0.584611	5e-05	0.00245937
XLOC_002702	COQ8A	27.5282	47.1063	0.775009	0.584385	0.0018	0.0468482
XLOC_000249	FOXO3	9.81622	16.8329	0.77804	0.583159	5e-05	0.00245937
XLOC_019145	PIM3	8.74061	15.0074	0.779867	0.58242	5e-05	0.00245937
XLOC_020354	HIF3A	10.0725	17.3118	0.781326	0.581832	0.00015	0.00647272
XLOC_009227	CERS6	1.4025	2.41201	0.782235	0.581465	5e-05	0.00245937
XLOC_009513	KLHL30	7.20881	12.4752	0.791231	0.577851	5e-05	0.00245937
XLOC_022036	MTCL1	4.11778	7.13693	0.793436	0.576968	5e-05	0.00245937
XLOC_011942	SSPO	0.277046	0.480713	0.795051	0.576323	0.00075	0.0242568
XLOC_007649	RET	9.99368	17.4274	0.802273	0.573445	5e-05	0.00245937
XLOC_029876	ENSSSCG00000012409	27.5882	48.2465	0.806373	0.571818	5e-05	0.00245937
XLOC_009997	NPPC	6.79299	11.9136	0.810493	0.570187	5e-05	0.00245937
XLOC_006835	CADM2	2.37091	4.15966	0.811022	0.569978	0.00035	0.0131764
XLOC_010214	-	0.454718	0.799472	0.814074	0.568773	0.0009	0.0273928
XLOC_023179	EGLN3	10.4906	18.5324	0.82096	0.566065	5e-05	0.00245937
XLOC_021269	CDH1	4.72764	8.35388	0.821327	0.565921	0.0003	0.0116936
XLOC_019155	PPARA	3.33003	5.89559	0.824104	0.564833	0.0006	0.0203201
XLOC_001157	TNFAIP3	3.6375	6.45288	0.826997	0.563701	5e-05	0.00245937
XLOC_004574	BAIAP2	7.78328	13.8162	0.82791	0.563345	5e-05	0.00245937
XLOC_024619	SH3BP2	6.41719	11.4126	0.830614	0.56229	5e-05	0.00245937
XLOC_004055	CACNG5	3.77192	6.7143	0.831937	0.561774	5e-05	0.00245937
XLOC_009249	DLX1,METAP1D	4.85965	8.67766	0.836453	0.560019	0.00025	0.0100285
XLOC_013152	ENSSSCG00000014029	2.08091	3.71777	0.837225	0.559719	5e-05	0.00245937
XLOC_018515	A4GALT	6.54939	11.7126	0.838625	0.559176	5e-05	0.00245937
XLOC_007382	SLC15A4	15.1537	27.2458	0.846364	0.556185	5e-05	0.00245937
XLOC_010243	NPR3	3.40797	6.13897	0.849086	0.555136	5e-05	0.00245937
XLOC_012171	WIPF3	4.14467	7.48287	0.852335	0.553888	5e-05	0.00245937
XLOC_003023	CACNA1S	35.3795	63.8771	0.852387	0.553868	5e-05	0.00245937
XLOC_006108	-	0.716204	1.29536	0.854916	0.552898	0.0001	0.00454038
XLOC_020162	PLEKHF1	5.31156	9.65651	0.862364	0.550051	5e-05	0.00245937
XLOC_004094	MAP3K14	4.05697	7.38962	0.865098	0.549009	5e-05	0.00245937
XLOC_001042	ENSSSCG00000031465	2.39017	4.35405	0.865242	0.548954	5e-05	0.00245937
XLOC_018959	VWF	7.8646	14.3362	0.866218	0.548583	5e-05	0.00245937
XLOC_028996	CCDC187	1.19824	2.19827	0.875458	0.545081	0.0001	0.00454038
XLOC_023541	F13A1	3.59059	6.58756	0.875522	0.545057	0.00015	0.00647272
XLOC_003619	-	1.72931	3.18136	0.879443	0.543577	5e-05	0.00245937
XLOC_025283	ENSSSCG00000008965	1.29246	2.38458	0.883615	0.542008	0.0003	0.0116936
XLOC_009188	LIMS2	53.6794	99.159	0.885376	0.541346	5e-05	0.00245937
XLOC_004778	STARD3,TCAP	191.538	355.02	0.890274	0.539512	0.00015	0.00647272
XLOC_007499	SEZ6L	0.271143	0.503167	0.891985	0.538872	0.00015	0.00647272
XLOC_018017	ENSSSCG00000036946	22.696	42.2806	0.89756	0.536794	5e-05	0.00245937
XLOC_029081	DUSP26	47.6193	89.0012	0.902279	0.535041	5e-05	0.00245937
XLOC_024849	SHROOM3	3.2077	6.00062	0.903573	0.534561	5e-05	0.00245937
XLOC_003533	ITGBL1	2.24379	4.19837	0.903894	0.534442	5e-05	0.00245937
XLOC_028299	TMEM179	0.42807	0.80138	0.904639	0.534166	0.0014	0.0383076
XLOC_011024	-	0.835535	1.57694	0.91636	0.529844	0.0006	0.0203201
XLOC_027111	MYOC	1.48192	2.80529	0.920681	0.52826	5e-05	0.00245937
XLOC_012979	ICAM1	4.54422	8.61258	0.922413	0.527626	5e-05	0.00245937
XLOC_015499	ENSSSCG00000008419,ENSSSCG00000026180	0.45314	0.861109	0.926238	0.526229	0.0008	0.0252321
XLOC_023713	ENSSSCG00000001455	6.76091	12.858	0.927382	0.525812	5e-05	0.00245937
XLOC_021526	HIF3A	7.95245	15.1804	0.932734	0.523865	0.00035	0.0131764
XLOC_004725	ASB16	3.12052	5.96096	0.933759	0.523493	5e-05	0.00245937
XLOC_015179	-	3.64043	7.00591	0.944462	0.519623	5e-05	0.00245937
XLOC_026434	ABCA13	0.259369	0.499721	0.94612	0.519026	0.00105	0.0310436
XLOC_021784	KLHL21	7.68382	14.8086	0.946544	0.518874	5e-05	0.00245937
XLOC_008031	HR	1.5639	3.02106	0.949912	0.517664	5e-05	0.00245937
XLOC_021965	ENSSSCG00000032016	0.524612	1.0135	0.950029	0.517622	0.0011	0.0318384
XLOC_023723	COL11A2	8.12615	15.7075	0.950811	0.517342	5e-05	0.00245937
XLOC_022937	PPARD	10.5761	20.5816	0.960543	0.513863	5e-05	0.00245937
XLOC_012405	ALDH3B2	0.433731	0.844321	0.960991	0.513704	0.0007	0.0230916
XLOC_016884	OPLAH	2.36616	4.60621	0.961032	0.513689	5e-05	0.00245937
XLOC_022571	-	1.78746	3.48242	0.962181	0.51328	0.0001	0.00454038
XLOC_004057	CACNG1	67.7338	132.036	0.962987	0.512994	5e-05	0.00245937
XLOC_017735	STMN2	0.768317	1.5009	0.966052	0.511905	5e-05	0.00245937
XLOC_029606	MAMLD1	6.73908	13.187	0.968493	0.51104	5e-05	0.00245937
XLOC_009501	ACKR3	13.3606	26.161	0.96943	0.510708	5e-05	0.00245937
XLOC_027109	CHI3L1,MYBPH	158.808	311.741	0.97306	0.509424	0.00015	0.00647272
XLOC_018791	IRAK3	0.513484	1.00864	0.974024	0.509084	0.0005	0.0175446
XLOC_024853	CCNG2	27.4671	54.1867	0.980236	0.506897	5e-05	0.00245937
XLOC_024318	PRIMA1	2.57497	5.09747	0.985222	0.505148	5e-05	0.00245937
XLOC_023370	FOS	9.61706	19.1075	0.990469	0.503314	5e-05	0.00245937
XLOC_012313	-	0.284177	0.566353	0.994913	0.501766	0.00035	0.0131764
XLOC_009514	ERFE	1.97545	3.9933	1.0154	0.494691	5e-05	0.00245937
XLOC_021537	ENSSSCG00000003112	6.43759	13.0219	1.01635	0.494366	5e-05	0.00245937
XLOC_005098	TMEM107	6.67154	13.5042	1.01731	0.494037	5e-05	0.00245937
XLOC_010356	STC2	2.68941	5.44434	1.01747	0.493982	5e-05	0.00245937
XLOC_015937	ENSSSCG00000036428	2.34326	4.75698	1.02153	0.492594	0.0001	0.00454038
XLOC_004906	CCL4,ENSSSCG00000031292,ENSSSCG00000032343,ENSSSCG00000034371	3.42452	6.95938	1.02306	0.492072	5e-05	0.00245937
XLOC_026568	HBB	396.912	809.203	1.02768	0.490498	0.0001	0.00454038
XLOC_022797	HIST1H4D	20.175	41.2702	1.03253	0.488852	5e-05	0.00245937
XLOC_014029	ENSSSCG00000027013,ENSSSCG00000032765	0.700576	1.43339	1.03282	0.488754	5e-05	0.00245937
XLOC_019047	NT5DC3	2.88055	5.93338	1.04251	0.485482	5e-05	0.00245937
XLOC_016858	-	0.252971	0.521432	1.0435	0.485149	0.00055	0.0190164
XLOC_001875	-	1.01253	2.08782	1.04403	0.484971	0.0005	0.0175446
XLOC_011055	-	2.61276	5.39069	1.0449	0.484679	5e-05	0.00245937
XLOC_021894	PAQR7	1.576	3.25667	1.04713	0.48393	5e-05	0.00245937
XLOC_008726	BNIP3	92.7968	192.165	1.0502	0.482901	5e-05	0.00245937
XLOC_005096	PER1	10.3588	21.4715	1.05156	0.482446	5e-05	0.00245937
XLOC_018019	HIST2H2BE	1.45692	3.02018	1.05171	0.482396	5e-05	0.00245937
XLOC_022572	-	1.66432	3.45019	1.05174	0.482386	5e-05	0.00245937
XLOC_016953	KLHL38	6.6054	13.7327	1.05589	0.481	5e-05	0.00245937
XLOC_017972	ENSSSCG00000034539	3.10425	6.45685	1.05659	0.480767	0.00115	0.0328824
XLOC_010468	MARCH11	0.303028	0.63178	1.05997	0.479642	0.0001	0.00454038
XLOC_016489	TPO	0.634838	1.32401	1.06045	0.479482	5e-05	0.00245937
XLOC_004160	KRT13,KRT14	3.39399	7.09569	1.06396	0.478317	5e-05	0.00245937
XLOC_013968	CILP2,YJEFN3	14.106	29.6014	1.06935	0.476534	5e-05	0.00245937
XLOC_029561	CCDC160	0.498229	1.04725	1.07172	0.475751	0.0008	0.0252321
XLOC_024437	-	0.509609	1.07198	1.07282	0.475389	0.0017	0.04481
XLOC_004213	STAC2	0.379493	0.798709	1.0736	0.475132	0.00015	0.00647272
XLOC_007955	ENSSSCG00000021947	1.4143	2.98895	1.07955	0.473176	0.00125	0.0353141
XLOC_024747	KIT	4.48777	9.49928	1.08182	0.472432	5e-05	0.00245937
XLOC_016471	KLF11	4.39183	9.34153	1.08884	0.470139	5e-05	0.00245937
XLOC_029768	MAOB	2.5908	5.52515	1.09261	0.468912	5e-05	0.00245937
XLOC_026148	NFASC	0.322024	0.692223	1.10407	0.465202	5e-05	0.00245937
XLOC_004046	ABCA6	1.44044	3.10225	1.10681	0.46432	5e-05	0.00245937
XLOC_001242	ENSSSCG00000035593	2.8129	6.08088	1.11222	0.462582	0.0014	0.0383076
XLOC_010895	SYNDIG1	0.30433	0.662104	1.12142	0.459641	5e-05	0.00245937
XLOC_019173	U12,U6	7.14456	15.6472	1.13099	0.456602	5e-05	0.00245937
XLOC_007274	-	0.649096	1.43002	1.13954	0.453904	0.00195	0.0499653
XLOC_023691	ENSSSCG00000029160	6.09501	13.442	1.14105	0.453429	0.0001	0.00454038
XLOC_018846	BHLHE41	1.61297	3.56916	1.14587	0.451917	5e-05	0.00245937
XLOC_013883	ADM	7.70023	17.0546	1.14718	0.451507	5e-05	0.00245937
XLOC_029828	ALAS2	8.57677	19.0254	1.14942	0.450806	5e-05	0.00245937
XLOC_026153	CDK18	1.44272	3.21831	1.15752	0.448282	5e-05	0.00245937
XLOC_018792	-	0.974311	2.1735	1.15757	0.448267	5e-05	0.00245937
XLOC_018754	NXPH4	0.950191	2.128	1.16321	0.446518	5e-05	0.00245937
XLOC_026649	CHRDL2	2.30798	5.20745	1.17394	0.443209	5e-05	0.00245937
XLOC_026643	UCP3	0.84634	1.91073	1.17481	0.442942	5e-05	0.00245937
XLOC_009471	B3GNT7	0.263777	0.599114	1.18351	0.440279	5e-05	0.00245937
XLOC_015831	AHSP	2.08224	4.74619	1.18863	0.438719	5e-05	0.00245937
XLOC_001855	KLF9	1.98861	4.5435	1.19204	0.437684	5e-05	0.00245937
XLOC_025174	TEC	1.27694	2.92122	1.19388	0.437126	5e-05	0.00245937
XLOC_018556	SUN2	21.728	49.7266	1.19446	0.43695	5e-05	0.00245937
XLOC_010012	ERFE	1.31823	3.03661	1.20386	0.434112	0.00025	0.0100285
XLOC_020998	NEGR1	0.925235	2.1411	1.21046	0.432131	5e-05	0.00245937
XLOC_020054	ENSSSCG00000024911,ENSSSCG00000030300,MT1A	8.78866	20.3886	1.21405	0.431057	5e-05	0.00245937
XLOC_007906	RBM20	1.51427	3.52264	1.21804	0.429866	5e-05	0.00245937
XLOC_026350	PAPPA2	0.431992	1.00512	1.2183	0.429789	5e-05	0.00245937
XLOC_026927	NUAK2	0.200526	0.477143	1.25063	0.420265	5e-05	0.00245937
XLOC_006228	LRRC2	1.1113	2.64485	1.25094	0.420174	0.00075	0.0242568
XLOC_016589	-	0.48574	1.15617	1.2511	0.420128	5e-05	0.00245937
XLOC_008545	ANKRD1	16.5144	39.5485	1.2599	0.417573	5e-05	0.00245937
XLOC_006756	NFKBIZ	0.471867	1.13214	1.2626	0.416792	5e-05	0.00245937
XLOC_002736	IGFN1	3.92752	9.48224	1.27161	0.414197	5e-05	0.00245937
XLOC_003783	IRS2	2.33551	5.6628	1.27778	0.41243	5e-05	0.00245937
XLOC_008386	SLC16A9	0.747635	1.83637	1.29645	0.407127	5e-05	0.00245937
XLOC_004109	SLC4A1	0.331363	0.817017	1.30195	0.405578	5e-05	0.00245937
XLOC_003124	PTER	1.29717	3.21803	1.31082	0.403092	5e-05	0.00245937
XLOC_017988	TUFT1	4.14229	10.3275	1.31799	0.401093	5e-05	0.00245937
XLOC_001129	-	2.00067	5.02846	1.32963	0.39787	5e-05	0.00245937
XLOC_006977	-	0.231524	0.582005	1.32987	0.397804	0.00045	0.0162029
XLOC_011128	RBM38	13.0099	32.8063	1.33436	0.396568	5e-05	0.00245937
XLOC_021796	GPR157	1.25192	3.19125	1.34998	0.392297	5e-05	0.00245937
XLOC_013029	C3	1.73166	4.4428	1.35931	0.389769	5e-05	0.00245937
XLOC_002890	-	0.686829	1.76584	1.36233	0.388954	5e-05	0.00245937
XLOC_013593	NEAT1_1,NEAT1_2,NEAT1_3	35.0011	90.1018	1.36415	0.388463	0.0014	0.0383076
XLOC_017577	-	0.748793	1.94458	1.37682	0.385067	5e-05	0.00245937
XLOC_012334	-	0.186941	0.487382	1.38247	0.383562	0.0008	0.0252321
XLOC_005562	BHLHE40	13.6957	36.0516	1.39635	0.379889	5e-05	0.00245937
XLOC_007990	PWWP2B	1.83409	4.87551	1.41049	0.376184	5e-05	0.00245937
XLOC_004034	CD300C	0.248618	0.66448	1.41829	0.374156	0.00015	0.00647272
XLOC_004920	CCL2	27.1908	72.6963	1.41876	0.374034	5e-05	0.00245937
XLOC_027423	-	0.330979	0.886508	1.42139	0.373352	5e-05	0.00245937
XLOC_022889	ENSSSCG00000029160	0.750617	2.01932	1.42772	0.371718	0.00035	0.0131764
XLOC_018632	NR4A1	6.50734	17.6091	1.43618	0.369544	5e-05	0.00245937
XLOC_002934	RGS1	0.313354	0.853503	1.4456	0.367139	5e-05	0.00245937
XLOC_022575	-	0.813257	2.22082	1.44931	0.366197	0.00015	0.00647272
XLOC_004052	SLC16A6	1.44442	3.95226	1.45219	0.365466	5e-05	0.00245937
XLOC_019963	SLC7A5	4.19494	11.5519	1.4614	0.363141	5e-05	0.00245937
XLOC_019711	-	3.31452	9.22289	1.47642	0.359379	5e-05	0.00245937
XLOC_022959	ENSSSCG00000001573	5.49156	15.3852	1.48626	0.356937	5e-05	0.00245937
XLOC_018666	HOXC10	2.26161	6.35894	1.49144	0.355657	0.0014	0.0383076
XLOC_027613	-	0.496927	1.39921	1.49351	0.355147	5e-05	0.00245937
XLOC_023906	KLF15	2.61355	7.40593	1.50267	0.3529	5e-05	0.00245937
XLOC_022163	GADD45A	2.80506	7.99715	1.51145	0.350759	5e-05	0.00245937
XLOC_021898	TRIM63	7.50287	21.8078	1.53933	0.344045	5e-05	0.00245937
XLOC_017348	RORC	3.74784	11.0007	1.55346	0.340692	5e-05	0.00245937
XLOC_025037	ENSSSCG00000032862,RASGEF1B	1.97916	5.85821	1.56557	0.337844	5e-05	0.00245937
XLOC_004993	SLC43A2	7.96486	23.6005	1.5671	0.337486	5e-05	0.00245937
XLOC_019287	KRT3,KRT5,KRT8	0.380158	1.12969	1.57125	0.336517	5e-05	0.00245937
XLOC_007638	AGT	1.13281	3.38811	1.58057	0.33435	5e-05	0.00245937
XLOC_011172	ENSSSCG00000036109	1.34449	4.02852	1.58319	0.333743	5e-05	0.00245937
XLOC_027502	ENSSSCG00000037771	0.42639	1.27772	1.58333	0.333711	5e-05	0.00245937
XLOC_008048	STC1	0.841013	2.54017	1.59473	0.331084	5e-05	0.00245937
XLOC_016883	-	1.24469	3.77819	1.60191	0.329441	5e-05	0.00245937
XLOC_021154	TUBB3	0.151446	0.462096	1.60939	0.327737	0.0006	0.0203201
XLOC_009611	-	0.964416	2.98364	1.62935	0.323234	0.00015	0.00647272
XLOC_025364	NOCT	3.27558	10.1857	1.63673	0.321585	5e-05	0.00245937
XLOC_018209	-	0.859698	2.69714	1.64953	0.318744	5e-05	0.00245937
XLOC_016515	-	0.209774	0.665445	1.66548	0.315239	0.0018	0.0468482
XLOC_012053	TMEM140	1.8999	6.03469	1.66735	0.314831	5e-05	0.00245937
XLOC_021412	-	0.277002	0.892134	1.68737	0.310492	0.0016	0.0428577
XLOC_004866	ACEA_U3	74.0628	238.88	1.68947	0.310041	5e-05	0.00245937
XLOC_020472	HAS1	0.247106	0.81453	1.72084	0.303372	0.00015	0.00647272
XLOC_029639	TKTL1	0.161668	0.534019	1.72386	0.302738	5e-05	0.00245937
XLOC_010476	ENSSSCG00000016799	0.155706	0.522195	1.74576	0.298177	5e-05	0.00245937
XLOC_016342	-	0.348898	1.17572	1.75267	0.296752	5e-05	0.00245937
XLOC_024422	-	0.311756	1.07673	1.78817	0.289539	0.0011	0.0318384
XLOC_022577	-	0.16802	0.58475	1.79918	0.287338	5e-05	0.00245937
XLOC_017809	SPIDR	4.58346	15.9804	1.8018	0.286817	5e-05	0.00245937
XLOC_024241	MAP3K9	0.202977	0.716504	1.81966	0.283288	5e-05	0.00245937
XLOC_018414	-	0.825167	2.92222	1.82431	0.282376	5e-05	0.00245937
XLOC_007697	DDIT4	15.7485	56.7642	1.84977	0.277437	0.0001	0.00454038
XLOC_023540	NRN1	0.136795	0.497015	1.86128	0.275232	0.00165	0.0438417
XLOC_003191	PFKFB3	3.5963	13.2997	1.88681	0.270404	5e-05	0.00245937
XLOC_014947	GRID2IP	0.201739	0.765282	1.9235	0.263614	5e-05	0.00245937
XLOC_014717	-	0.213641	0.821517	1.94311	0.260055	5e-05	0.00245937
XLOC_019215	MAFF	4.69638	18.0806	1.94482	0.259747	5e-05	0.00245937
XLOC_013854	KCNC1	0.255876	0.994315	1.95825	0.25734	5e-05	0.00245937
XLOC_027477	-	0.122584	0.478859	1.96583	0.255992	0.0003	0.0116936
XLOC_006663	APOD	16.9587	66.5388	1.97217	0.254869	5e-05	0.00245937
XLOC_003202	ENSSSCG00000038429	1.38682	5.6606	2.02917	0.244996	5e-05	0.00245937
XLOC_006224	XCR1	1.39895	5.84331	2.06244	0.239411	5e-05	0.00245937
XLOC_026009	ZBTB16	1.56609	6.55919	2.06635	0.238763	5e-05	0.00245937
XLOC_024835	CXCL2,ENSSSCG00000008954	0.348328	1.47458	2.08179	0.236221	0.0001	0.00454038
XLOC_006944	ENSSSCG00000035037	1.12806	4.86842	2.10962	0.231708	5e-05	0.00245937
XLOC_016846	-	0.210061	0.907868	2.11167	0.231379	0.0002	0.00834697
XLOC_014261	GADD45B	5.50844	24.1023	2.12945	0.228545	5e-05	0.00245937
XLOC_016954	FBXO32	6.22612	27.3577	2.13554	0.227582	5e-05	0.00245937
XLOC_006617	-	0.234281	1.04723	2.16026	0.223716	0.0016	0.0428577
XLOC_003333	-	0.278481	1.24575	2.16136	0.223545	0.00075	0.0242568
XLOC_025056	RNF212	0.466353	2.08965	2.16377	0.223172	5e-05	0.00245937
XLOC_012584	SLC43A1	0.479982	2.18472	2.1864	0.219699	5e-05	0.00245937
XLOC_012851	PDE4C	0.510397	2.33848	2.19588	0.21826	5e-05	0.00245937
XLOC_019532	ENSSSCG00000022925	15.1132	69.9323	2.21015	0.216112	5e-05	0.00245937
XLOC_026986	PDK4	2.69798	13.0572	2.27489	0.206628	5e-05	0.00245937
XLOC_003332	-	0.269481	1.31862	2.29077	0.204366	5e-05	0.00245937
XLOC_000014	FRMD1	0.102735	0.504955	2.29723	0.203453	5e-05	0.00245937
XLOC_008262	OSM	0.459055	2.30205	2.32618	0.199411	5e-05	0.00245937
XLOC_014707	-	0.169126	0.856023	2.33955	0.197572	5e-05	0.00245937
XLOC_025122	PPARGC1A	2.4914	12.6232	2.34105	0.197367	5e-05	0.00245937
XLOC_027182	PTGS2	0.15618	0.820684	2.39362	0.190304	5e-05	0.00245937
XLOC_027614	-	0.655505	3.44555	2.39405	0.190248	5e-05	0.00245937
XLOC_022071	ENSSSCG00000026111,ENSSSCG00000029537	30.0402	160.145	2.41442	0.18758	5e-05	0.00245937
XLOC_014718	-	0.128236	0.684118	2.41545	0.187446	5e-05	0.00245937
XLOC_016169	U6	40.4284	234.749	2.53768	0.172219	0.00075	0.0242568
XLOC_005468	BSN	0.449055	2.6873	2.58119	0.167103	5e-05	0.00245937
XLOC_013990	ARRDC2	3.39368	22.7669	2.74601	0.149063	5e-05	0.00245937
XLOC_003331	-	0.276772	1.86019	2.74868	0.148787	5e-05	0.00245937
XLOC_015738	-	0.146486	1.2759	3.12268	0.11481	0.00065	0.0218345
XLOC_000867	NR4A3	0.192495	1.92973	3.3255	0.0997527	5e-05	0.00245937
XLOC_011043	-	0.124575	1.27676	3.35739	0.0975719	5e-05	0.00245937
XLOC_005235	-	0.0553541	0.689562	3.63892	0.0802742	5e-05	0.00245937
XLOC_021795	SLC2A5	0.0444961	0.569829	3.67878	0.0780867	5e-05	0.00245937
XLOC_027616	-	0.0600791	0.776301	3.69168	0.0773916	5e-05	0.00245937
XLOC_011329	ENSSSCG00000027676	39.3537	532.717	3.7588	0.0738735	5e-05	0.00245937
XLOC_001563	SNORD115	0.566853	7.69502	3.76288	0.0736648	5e-05	0.00245937
XLOC_027158	ZNF648	0.0792542	1.10137	3.79667	0.0719596	5e-05	0.00245937
XLOC_002411	-	0.0979321	1.38678	3.82381	0.0706185	0.0014	0.0383076
XLOC_017267	INSRR	0.0790114	1.77864	4.49257	0.0444224	5e-05	0.00245937
XLOC_021018	ssc-mir-101-2	1.89509	69.4792	5.19625	0.0272755	5e-05	0.00245937
XLOC_007508	TTC28-AS1_4	0.237694	13.7523	5.85443	0.0172839	5e-05	0.00245937
XLOC_016531	-	0.0130837	0.804505	5.94225	0.0162631	5e-05	0.00245937
XLOC_027615	-	0.0205144	1.56587	6.25419	0.0131009	5e-05	0.00245937
XLOC_003807	-	0.00918249	1.27231	7.11435	0.00721718	5e-05	0.00245937
XLOC_030329	ENSSSCG00000038226	0.000705437	0.563775	9.64239	0.00125127	5e-05	0.00245937
XLOC_004867	ACEA_U3	0	2.8636	inf	#VALUE!	5e-05	0.00245937
XLOC_022502	-	0	0.971069	inf	#VALUE!	5e-05	0.00245937
XLOC_027587	-	0	0.727039	inf	#VALUE!	5e-05	0.00245937
XLOC_010183	-	0.511809	0	#NAME?	#NAME?	5e-05	0.00245937
XLOC_018257	-	490090	0	#NAME?	#NAME?	5e-05	0.00245937
