# Supplementary material for: Impact of genotype, body weight and sex on the prenatal muscle transcriptome of Iberian pigs
Source: PLoS One. 2020 Jan 28;15(1):e0227861. doi: 10.1371/journal.pone.0227861 (PMC6986718; doi:10.1371/journal.pone.0227861)
Supplement: S4 Table — Ratio: number of differentially expressed (DE) genes in a pathway divided by the total number of genes in the same pathway. z-score: activation state of predicted transcriptional regulators based on experimentally observed gene expression and the literature. This allows prediction of the direction of activation (activation or inhibition). (XLSX) [file pone.0227861.s004.xlsx]

## Sheet: Hoja1
S4 Table. Enriched pathways identified by IPA software (q-value ≤ 0.05 and fold-change ≥ 1.3). Ratio: number of DE genes in a pathway divided by the number of genes comprised in the same pathway. z-score: activation state of predicted transcriptional regulators. It is based on the experimentally observed gene expression, and on literature‐derived regulation direction information, which can be eit…
Ingenuity Canonical Pathways	-log(P-value)	P-value	Ratio	z-score	Molecules
AMPK Signaling	6.08	8.31764e-07	0.0833	0,535	PFKFB3,CHRNA1,ULK1,LEP,ADIPOQ,FGFR2,PFKL,SLC2A4,EIF4EBP1,ADRB1,FOXO1,FOXO6,PFKFB4,FOXO3,IRS2,INSR,ADRB2,PPARGC1A
Role of Macrophages, Fibroblasts and Endothelial Cells in Rheumatoid Arthritis	5.48	3.31131e-06	0.0673		SFRP4,MAP3K14,VCAM1,WNT10B,ICAM1,WNT9A,IL6R,FGFR2,IRAK3,NFATC1,IL33,VEGFA,ROCK2,FOS,NFKBIA,CCL2,CEBPA,OSM,DKK2,IRS2,SFRP1
Type II Diabetes Mellitus Signaling	4.62	2.39883e-05	0.0844	-0,378	PPARG,MAP3K14,CACNG1,CACNA1S,NFKBIA,CACNG5,CACNA1H,ADIPOQ,ABCC8,FGFR2,IRS2,INSR,SLC2A4
PPAR Signaling	4.5	3.16228e-05	0.105	-1,265	IL33,PPARG,PPARA,MAP3K14,FOS,NFKBIA,PPARD,INSR,PTGS2,PPARGC1A
TR/RXR Activation	4.38	4.16869e-05	0.102		KLF9,UCP3,ADRB1,FGFR2,BCL3,IRS2,PCK1,THRB,THRSP,PPARGC1A
FXR/RXR Activation	4.13	7.4131e-05	0.0873		IL33,PPARG,PPARA,APOE,APOA1,C3,FOXO1,SERPINF1,APOD,PPARGC1A,AGT
Hepatic Fibrosis / Hepatic Stellate Cell Activation	3.75	0.000177828	0.0695		VCAM1,IL4R,ICAM1,LEP,LEPR,IL6R,FGFR2,VEGFA,CCL2,CCL21,IGF1R,COL11A2,AGT
LXR/RXR Activation	3.61	0.000245471	0.0826	-0,632	IL33,APOE,APOA1,C3,CCL2,SERPINF1,ABCG1,PTGS2,APOD,AGT
CD40 Signaling	3.59	0.00025704	0.101	0,378	MAP3K14,FOS,NFKBIA,ICAM1,TNFAIP3,FGFR2,IRS2,PTGS2
IL-8 Signaling	3.53	0.000295121	0.066	2,714	GNG4,ROCK2,VEGFA,FOS,CDH1,VCAM1,ICAM1,HBEGF,FGFR2,IRS2,PTGS2,IRAK3,EIF4EBP1
Glucocorticoid Receptor Signaling	3.47	0.000338844	0.0531		MAP3K14,VCAM1,ICAM1,SLPI,FGFR2,PCK1,TSC22D3,NFATC1,FOS,NFKBIA,CCL2,ANXA1,FOXO3,CEBPA,IRS2,PTGS2,ADRB2,AGT
Role of Osteoblasts, Osteoclasts and Chondrocytes in Rheumatoid Arthritis	3.34	0.000457088	0.0601		MAP3K14,SFRP4,WNT10B,SPP1,WNT9A,FGFR2,NFATC1,IL33,FOS,NFKBIA,FOXO1,DKK2,IRS2,SFRP1
NF-κB Signaling	3.32	0.00047863	0.0663	-1,155	IL33,MAP3K14,TNIP1,NFKBIA,NTRK2,IGF1R,TNFAIP3,FGFR2,IRS2,IRAK3,INSR,NGF
Relaxin Signaling	3.29	0.000512861	0.0701	0,816	GNG4,VEGFA,FOS,NFKBIA,NPR3,PDE4C,FGFR2,PDE4D,IRS2,GNA14,PDE1A
Adipogenesis pathway	3.25	0.000562341	0.0746		PPARG,WNT10B,LEP,PLIN1,FOXO1,CEBPA,FABP4,FGFR2,SLC2A4,NOCT
PKCθ Signaling in T Lymphocytes	3.24	0.00057544	0.0692	1,890	MAP3K9,MAP3K14,FOS,CACNG1,CACNA1S,NFKBIA,CACNG5,CACNA1H,FGFR2,IRS2,NFATC1
Corticotropin Releasing Hormone Signaling	3.13	0.00074131	0.0719	0,000	VEGFA,FOS,CACNG1,CACNA1S,NPR3,CACNG5,CACNA1H,MEF2A,NR4A1,PTGS2
G-Protein Coupled Receptor Signaling	3.09	0.000812831	0.0543		RGS2,PDE4C,RGS16,FGFR2,GNA14,PDE1A,AVPR1A,XCR1,OPRL1,ADRB1,NFKBIA,NPR3,IRS2,PDE4D,ADRB2
Production of Nitric Oxide and Reactive Oxygen Species in Macrophages	3.05	0.000891251	0.0619	0,577	PPARA,MAP3K9,APOE,MAP3K14,FOS,NFKBIA,APOA1,CYBA,PPP1R3C,FGFR2,IRS2,APOD
Acute Phase Response Signaling	3	0.001	0.0647	2,121	IL33,MAP3K14,FOS,NFKBIA,APOA1,C3,IL6R,SERPINF1,VWF,OSM,AGT
Toll-like Receptor Signaling	2.96	0.00109648	0.0921	0,447	IL33,PPARA,MAP3K14,FOS,NFKBIA,TNFAIP3,IRAK3
Sirtuin Signaling Pathway	2.84	0.00144544	0.0514	1,604	PPARA,PPARG,PFKFB3,GADD45B,NDRG1,GADD45G,SF3A1,PCK1,CDH1,FOXO1,GADD45A,GABARAPL1,FOXO3,LDHA,PPARGC1A
Thyroid Cancer Signaling	2.84	0.00144544	0.125		PPARG,CDH1,NTRK2,NGF,RET
Atherosclerosis Signaling	2.82	0.00151356	0.0709		IL33,APOE,VCAM1,ICAM1,APOA1,CCL2,PNPLA3,COL11A2,APOD
Cardiac Hypertrophy Signaling	2.8	0.00158489	0.0551	1,732	GNG4,MAP3K14,MAP3K9,CACNA1S,IL6R,MEF2A,FGFR2,GNA14,ROCK2,ADRB1,IGF1R,IRS2,ADRB2
nNOS Signaling in Skeletal Muscle Cells	2.79	0.00162181	0.122		CACNG1,CHRNA1,CACNA1S,CACNG5,CACNA1H
IGF-1 Signaling	2.74	0.0018197	0.0755	1,342	FOS,FOXO1,FOXO3,IGF1R,FGFR2,IRS2,CYR61,GRB10
Osteoarthritis Pathway	2.73	0.00186209	0.0566	-0,905	PPARG,VEGFA,SPP1,LEP,DDIT4,PPARD,FOXO3,ADIPOQ,ACVRL1,PTGS2,NKX3-2,PPARGC1A
Gαq Signaling	2.65	0.00223872	0.0621	-0,707	ROCK2,GNG4,RGS2,NFKBIA,RGS16,FGFR2,IRS2,GNA14,AVPR1A,NFATC1
PEDF Signaling	2.62	0.00239883	0.0805	-1,633	PPARG,ROCK2,NFKBIA,SERPINF1,FGFR2,IRS2,NGF
Insulin Receptor Signaling	2.51	0.0030903	0.0638	0,378	FOXO1,PPP1R3C,FOXO3,FGFR2,IRS2,INSR,SLC2A4,EIF4EBP1,GRB10
IL-7 Signaling Pathway	2.51	0.0030903	0.0769		FOXO6,FOXO1,FOXO3,FGFR2,IRS2,BCL6,NFATC1
TNFR2 Signaling	2.46	0.00346737	0.133		MAP3K14,FOS,NFKBIA,TNFAIP3
PTEN Signaling	2.43	0.00371535	0.0672	-1,414	NTRK2,FOXO6,FOXO1,FOXO3,IGF1R,FGFR2,INSR,BCAR1
GDNF Family Ligand-Receptor Interactions	2.27	0.00537032	0.0789	0,000	FOS,GFRA3,FGFR2,GFRA2,IRS2,RET
Circadian Rhythm Signaling	2.26	0.00549541	0.118		PER1,BHLHE41,BHLHE40,GRIN3A
Cholecystokinin/Gastrin-mediated Signaling	2.26	0.00549541	0.0693	1,890	IL33,ROCK2,FOS,CREM,MEF2A,PTGS2,BCAR1
IL-6 Signaling	2.24	0.0057544	0.0625	1,414	IL33,VEGFA,MAP3K14,FOS,NFKBIA,IL6R,FGFR2,IRS2
RANK Signaling in Osteoclasts	2.23	0.00588844	0.0686	1,633	MAP3K9,MAP3K14,FOS,NFKBIA,FGFR2,IRS2,NFATC1
Th1 and Th2 Activation Pathway	2.22	0.0060256	0.0541		IL33,IL4R,JAG2,ICAM1,BHLHE41,IL6R,FGFR2,IRS2,TIMD4,NFATC1
VDR/RXR Activation	2.22	0.0060256	0.0769		SPP1,FOXO1,GADD45A,PPARD,CEBPA,HR
IL-17A Signaling in Fibroblasts	2.22	0.0060256	0.114		FOS,NFKBIA,CCL2,NFKBIZ
PI3K Signaling in B Lymphocytes	2.2	0.00630957	0.0615	1,633	FOS,IL4R,NFKBIA,C3,DAPP1,FOXO3,IRS2,NFATC1
FcγRIIB Signaling in B Lymphocytes	2.19	0.00645654	0.0759		CACNG1,CACNA1S,CACNG5,CACNA1H,FGFR2,IRS2
Cellular Effects of Sildenafil (Viagra)	2.18	0.00660693	0.0611		CACNG1,CACNA1S,KCNN3,PDE4C,CACNG5,PDE4D,KCNH2,PDE1A
Regulation of the Epithelial-Mesenchymal Transition Pathway	2.16	0.00691831	0.0529		CDH1,ID2,WNT10B,JAG2,TWIST2,WNT9A,FGF9,TWIST1,FGFR2,IRS2
GADD45 Signaling	2.15	0.00707946	0.158		GADD45B,GADD45A,GADD45G
B Cell Receptor Signaling	2.13	0.0074131	0.0524	0,632	MAP3K9,MAP3K14,NFKBIA,DAPP1,FOXO1,CD22,FGFR2,IRS2,BCL6,NFATC1
Gα12/13 Signaling	2.1	0.00794328	0.0593	0,378	ROCK2,TEC,CDH1,NFKBIA,MEF2A,FGFR2,IRS2,CDH15
GNRH Signaling	2.07	0.00851138	0.0545	1,342	MAP3K9,MAP3K14,FOS,CACNG1,CACNA1S,CACNG5,CACNA1H,HBEGF,GNA14
April Mediated Signaling	2.05	0.00891251	0.103	1,000	MAP3K14,FOS,NFKBIA,NFATC1
cAMP-mediated signaling	2.05	0.00891251	0.0485	0,000	RGS2,ADRB1,NPR3,PDE4C,CREM,AKAP6,PDE4D,PDE1A,XCR1,OPRL1,ADRB2
Growth Hormone Signaling	2.04	0.00912011	0.0706	0,000	FOS,CEBPA,IGF1R,FGFR2,IRS2,SLC2A4
Amyotrophic Lateral Sclerosis Signaling	2.04	0.00912011	0.0631	-0,447	VEGFA,CACNA1S,CAPN6,GPX1,FGFR2,IRS2,GRIN3A
p53 Signaling	2.04	0.00912011	0.0631	1,000	GADD45B,GADD45A,JMY,GADD45G,COQ8A,FGFR2,IRS2
Cardiac β-adrenergic Signaling	2.01	0.00977237	0.0571	0,000	GNG4,CACNA1S,ADRB1,PDE4C,PPP1R3C,AKAP6,PDE4D,PDE1A
G Beta Gamma Signaling	1.98	0.0104713	0.0614	1,890	GNG4,CACNG1,CACNA1S,CACNG5,CACNA1H,HBEGF,GNA14
B Cell Activating Factor Signaling	1.97	0.0107152	0.0976		MAP3K14,FOS,NFKBIA,NFATC1
Neuropathic Pain Signaling In Dorsal Horn Neurons	1.96	0.0109648	0.0609	0,378	FOS,KCNN3,NTRK2,FGFR2,IRS2,KCNH2,GRIN3A
HGF Signaling	1.96	0.0109648	0.0609	1,342	MAP3K9,MAP3K14,FOS,ETS2,FGFR2,IRS2,PTGS2
PXR/RXR Activation	1.92	0.0120226	0.0769		PPARA,FOXO1,FOXO3,INSR,PPARGC1A
Netrin Signaling	1.92	0.0120226	0.0769		CACNG1,CACNA1S,CACNG5,CACNA1H,NFATC1
HIF1α Signaling	1.9	0.0125893	0.0593		SLC2A5,VEGFA,EGLN3,FGFR2,IRS2,LDHA,SLC2A4
IL-1 Signaling	1.88	0.0131826	0.0652	1,342	GNG4,MAP3K14,FOS,NFKBIA,IRAK3,GNA14
Lymphotoxin β Receptor Signaling	1.87	0.0134896	0.0746	0,447	MAP3K14,VCAM1,NFKBIA,FGFR2,IRS2
Opioid Signaling Pathway	1.85	0.0141254	0.0455	-0,302	RGS1,FOS,CACNG1,CACNA1S,NFKBIA,CACNG5,CACNA1H,RGS16,PDE1A,OPRL1,GRIN3A
PPARα/RXRα Activation	1.84	0.0144544	0.05	-0,378	PPARA,MAP3K14,NFKBIA,APOA1,ADIPOQ,BCL3,GNA14,INSR,PPARGC1A
Th2 Pathway	1.84	0.0144544	0.0533	1,342	IL33,IL4R,JAG2,ICAM1,BHLHE41,FGFR2,IRS2,TIMD4
IL-10 Signaling	1.82	0.0151356	0.0725		IL33,MAP3K14,FOS,IL4R,NFKBIA
Role of IL-17A in Arthritis	1.82	0.0151356	0.0725		NFKBIA,CCL2,FGFR2,IRS2,PTGS2
Neuroinflammation Signaling Pathway	1.82	0.0151356	0.0418	0,277	FOS,VCAM1,ICAM1,CCL2,IL6R,FGFR2,IRS2,PTGS2,IRAK3,CX3CR1,NGF,NFATC1,GRIN3A
CCR5 Signaling in Macrophages	1.82	0.0151356	0.0632		GNG4,FOS,CACNG1,CACNA1S,CACNG5,CACNA1H
GABA Receptor Signaling	1.82	0.0151356	0.0632		CACNG1,CACNA1S,KCNN3,CACNG5,CACNA1H,KCNH2
Cancer Drug Resistance By Drug Efflux	1.71	0.0194984	0.0816		FOXO6,FOXO1,FOXO3,PTGS2
LPS/IL-1 Mediated Inhibition of RXR Function	1.7	0.0199526	0.045	-1,000	IL33,PPARA,CHST2,APOE,MAOB,MGST1,FABP4,ABCG1,ALDH3B2,PPARGC1A
STAT3 Pathway	1.7	0.0199526	0.0676	0,447	MAP3K9,NTRK2,IGF1R,FGFR2,INSR
TNFR1 Signaling	1.68	0.020893	0.08		MAP3K14,FOS,NFKBIA,TNFAIP3
Dendritic Cell Maturation	1.67	0.0213796	0.0466	1,000	IL33,MAP3K14,NFKBIA,ICAM1,LEP,LEPR,FGFR2,IRS2,COL11A2
VEGF Signaling	1.66	0.0218776	0.0583	1,000	ROCK2,VEGFA,FOXO1,FOXO3,FGFR2,IRS2
HMGB1 Signaling	1.64	0.0229087	0.0526	1,890	FOS,VCAM1,ICAM1,CCL2,OSM,FGFR2,IRS2
Neurotrophin/TRK Signaling	1.63	0.0234423	0.0649	0,000	FOS,NTRK2,FGFR2,IRS2,NGF
Docosahexaenoic Acid (DHA) Signaling	1.62	0.0239883	0.0769		FOXO1,SERPINF1,FGFR2,IRS2
Angiopoietin Signaling	1.61	0.0245471	0.0641		TNIP1,NFKBIA,FOXO1,FGFR2,IRS2
CD27 Signaling in Lymphocytes	1.6	0.0251189	0.0755		MAP3K9,MAP3K14,FOS,NFKBIA
ERK/MAPK Signaling	1.58	0.0263027	0.045	1,000	PPARG,FOS,ETS2,PPP1R3C,FGFR2,IRS2,BCAR1,NFATC1,EIF4EBP1
T Cell Receptor Signaling	1.55	0.0281838	0.055		TEC,FOS,NFKBIA,FGFR2,IRS2,NFATC1
Renal Cell Carcinoma Signaling	1.51	0.030903	0.0602		VEGFA,FOS,EGLN3,FGFR2,IRS2
Calcium Signaling	1.51	0.030903	0.0437	2,121	MICU1,CACNG1,CHRNA1,CACNA1S,CACNG5,CACNA1H,MEF2A,NFATC1,GRIN3A
Axonal Guidance Signaling	1.51	0.030903	0.0354		GNG4,PAPPA2,TUBB3,WNT10B,WNT9A,FGFR2,GNA14,NGF,BCAR1,NFATC1,VEGFA,ROCK2,NTRK2,BAIAP2,ADAM23,IRS2
GPCR-Mediated Nutrient Sensing in Enteroendocrine Cells	1.5	0.0316228	0.0536	1,633	GNG4,CACNG1,CACNA1S,CACNG5,CACNA1H,GNA14
Synaptic Long Term Depression	1.5	0.0316228	0.046	1,414	CACNG1,CACNA1S,NPR3,CACNG5,CACNA1H,IGF1R,PNPLA3,GNA14
Human Embryonic Stem Cell Pluripotency	1.49	0.0323594	0.049		WNT10B,NTRK2,FOXO1,WNT9A,FGFR2,IRS2,NGF
Nitric Oxide Signaling in the Cardiovascular System	1.49	0.0323594	0.0531	0,000	VEGFA,CACNA1S,ADRB1,FGFR2,IRS2,PDE1A
Ovarian Cancer Signaling	1.48	0.0331131	0.0486		VEGFA,WNT10B,WNT9A,FGF9,FGFR2,IRS2,PTGS2
IL-17 Signaling	1.47	0.0338844	0.0588		MAP3K14,CCL2,FGFR2,IRS2,PTGS2
Leptin Signaling in Obesity	1.45	0.0354813	0.0581	-0,447	LEP,FOXO1,LEPR,FGFR2,IRS2
IL-12 Signaling and Production in Macrophages	1.45	0.0354813	0.0479		PPARG,APOE,FOS,APOA1,FGFR2,IRS2,APOD
Leukocyte Extravasation Signaling	1.45	0.0354813	0.0427	1,667	ROCK2,TEC,VCAM1,TIMP4,ICAM1,CYBA,FGFR2,IRS2,BCAR1
Granulocyte Adhesion and Diapedesis	1.44	0.0363078	0.0447		IL33,VCAM1,SELL,ICAM1,CCL2,CXCL14,CCL21,CCL24
LPS-stimulated MAPK Signaling	1.43	0.0371535	0.0575	1,342	MAP3K14,FOS,NFKBIA,FGFR2,IRS2
Coagulation System	1.43	0.0371535	0.0857		F5,VWF,F13A1
Ephrin A Signaling	1.42	0.0380189	0.0667		ROCK2,FGFR2,IRS2,BCAR1
Colorectal Cancer Metastasis Signaling	1.42	0.0380189	0.0403	1,000	GNG4,VEGFA,FOS,CDH1,WNT10B,WNT9A,IL6R,FGFR2,IRS2,PTGS2
Signaling by Rho Family GTPases	1.38	0.0416869	0.0397	2,121	ROCK2,GNG4,MAP3K9,FOS,CDH1,BAIAP2,FGFR2,IRS2,GNA14,CDH15
NGF Signaling	1.37	0.042658	0.0496	0,447	ROCK2,MAP3K9,MAP3K14,FGFR2,IRS2,NGF
Role of NFAT in Cardiac Hypertrophy	1.37	0.042658	0.0411	2,121	GNG4,CACNG1,CACNA1S,CACNG5,CACNA1H,MEF2A,IGF1R,FGFR2,IRS2
Gustation Pathway	1.36	0.0436516	0.0458		CACNG1,CACNA1S,PDE4C,CACNG5,CACNA1H,PDE4D,PDE1A
Extrinsic Prothrombin Activation Pathway	1.36	0.0436516	0.125		F5,F13A1
Role of NFAT in Regulation of the Immune Response	1.36	0.0436516	0.043	0,816	GNG4,FOS,NFKBIA,MEF2A,FGFR2,IRS2,GNA14,NFATC1
Protein Kinase A Signaling	1.35	0.0446684	0.035	0,632	GNG4,PDE4C,PPP1R3C,MYLK2,AKAP6,PTPN3,PDE1A,NFATC1,ROCK2,NFKBIA,DUSP26,CREM,PDE4D,PTGS2
Notch Signaling	1.34	0.0457088	0.0789		JAG2,DTX1,MFNG
Endometrial Cancer Signaling	1.34	0.0457088	0.0625	-1,000	CDH1,FOXO3,FGFR2,IRS2
Role of Tissue Factor in Cancer	1.34	0.0457088	0.0488		VEGFA,HBEGF,FGFR2,IRS2,GNA14,CYR61
Acute Myeloid Leukemia Signaling	1.33	0.0467735	0.0538	1,000	CEBPA,KIT,FGFR2,IRS2,EIF4EBP1
Agranulocyte Adhesion and Diapedesis	1.3	0.0501187	0.0419		IL33,VCAM1,SELL,ICAM1,CCL2,CXCL14,CCL21,CCL24
ERK5 Signaling	1.3	0.0501187	0.0606	0,000	FOS,FOXO3,MEF2A,NGF
UVB-Induced MAPK Signaling	1.3	0.0501187	0.0606	1,000	FOS,FGFR2,IRS2,EIF4EBP1
