# Supplementary material for: Impact of genotype, body weight and sex on the prenatal muscle transcriptome of Iberian pigs
Source: PLoS One. 2020 Jan 28;15(1):e0227861. doi: 10.1371/journal.pone.0227861 (PMC6986718; doi:10.1371/journal.pone.0227861)
Supplement: S5 Table — Activation z-score: Predicted activation status of biological function; the higher the value, the more activated the function is predicted to be. Molecules: number of molecules associated with the predicted biological function. (XLSX) [file pone.0227861.s005.xlsx]

## Sheet: Hoja1
S5 Table. Enriched biological functions identified by IPA software in purebred (IBxIB) and crossbred (IBxLW) fetuses (p<0.0001). Activation z-score: Predicted activation status of biological function. The higher the value, the more activated the functions is predicted to be. Molecules: number of molecules associated with the predicted biological function
Diseases or Functions Annotation	p-Value	Predicted Activation State	Activation z-score	Molecules
Malignant solid tumor	1,02E-24		0,480	442
Differentiation of connective tissue cells	3,40E-24	Increased	2,668	73
Nonhematologic malignant neoplasm	1,34E-23		0,764	439
Solid tumor	8,30E-23		0,061	445
Growth of lesion	2,11E-22		0,726	74
Non-melanoma solid tumor	3,16E-22		-0,463	425
Quantity of cells	7,08E-22		-1,609	131
Growth of tumor	8,81E-22		0,726	73
Obesity	1,30E-21		-0,724	62
Cell death	1,73E-21		-1,634	194
Apoptosis	4,99E-21		-1,208	162
Morphology of body cavity	6,18E-21			113
Necrosis	8,54E-21		-1,525	164
Adenocarcinoma	4,35E-20		-0,523	389
Neoplasia of epithelial tissue	8,71E-20		0,176	417
Abdominal cancer	9,52E-20		1,030	410
Tumorigenesis of tissue	2,43E-19		0,371	418
Carcinoma	2,55E-19		0,267	415
Benign pelvic disease	2,97E-19			63
Morphology of muscle	3,61E-19			57
Abdominal neoplasm	3,73E-19		0,305	423
Concentration of lipid	4,87E-19		-0,848	75
Cell movement of blood cells	6,44E-19		-0,275	77
Leukocyte migration	1,40E-18		-0,412	76
Hypertrophy	1,43E-18			52
Quantity of leukocytes	1,93E-18		-0,999	81
Quantity of blood cells	2,19E-18		-1,223	87
Morbidity or mortality	2,30E-18	Decreased	-3,941	153
Glucose tolerance	2,72E-18		0,942	40
Arteriosclerosis	2,92E-18	Increased	2,009	55
Migration of cells	3,03E-18		0,030	126
Organismal death	4,22E-18	Decreased	-4,073	151
Glucose metabolism disorder	4,55E-18		-1,393	101
Atherosclerosis	7,96E-18	Increased	2,008	54
Size of lesion	1,17E-17			44
Occlusion of artery	1,42E-17	Increased	2,009	57
Cellular homeostasis	1,43E-17	Increased	2,609	111
Cell movement	1,44E-17		0,268	136
Lipolysis	2,29E-17		0,587	23
Morphology of heart	2,37E-17			62
Morphology of cardiovascular system	2,62E-17			71
Benign neoplasia	3,15E-17		0,000	81
Development of vasculature	3,43E-17		0,330	85
Mass of connective tissue	4,02E-17			34
Morphology of lesion	5,30E-17			45
Insulin resistance	7,35E-17		-0,734	42
Inflammation of organ	7,86E-17		-0,275	99
Quantity of carbohydrate	9,35E-17		-0,035	54
Coronary disease	1,16E-16			45
Quantity of connective tissue	1,27E-16		0,052	59
Quantity of mononuclear leukocytes	1,60E-16		-0,507	68
Seizure disorder	1,94E-16		-0,795	53
Cell viability	2,22E-16	Increased	2,417	95
Mass of adipose tissue	2,66E-16			32
Concentration of triacylglycerol	2,69E-16		-1,839	41
Hypertrophy of cells	2,99E-16			35
Quantity of lymphocytes	3,07E-16		-0,326	66
Quantity of lymphatic system cells	3,70E-16		-0,089	69
Cell survival	3,99E-16	Increased	2,545	97
Proliferation of smooth muscle cells	5,14E-16		1,391	34
Gastrointestinal neoplasia	5,81E-16		-1,152	353
Cell movement of leukocytes	7,27E-16		-0,482	66
Quantity of monosaccharide	7,83E-16		0,130	41
Epilepsy	9,96E-16		-0,333	41
Concentration of fatty acid	1,07E-15		-0,406	37
Growth of muscle tissue	1,35E-15		0,796	40
Size of body	1,84E-15	Increased	2,230	72
Proliferation of blood cells	1,95E-15	Increased	2,055	69
Digestive organ tumor	1,96E-15		0,676	404
Behavior	1,97E-15		-1,152	81
Skin lesion	2,02E-15		-0,443	286
Consumption of oxygen	2,13E-15		0,208	27
Digestive system cancer	2,17E-15		1,004	379
Gastrointestinal tract cancer	2,49E-15		0,000	345
Apoptosis of tumor cell lines	2,69E-15		0,058	91
Differentiation of adipocytes	3,18E-15		0,909	34
Proliferation of lymphatic system cells	3,18E-15		1,521	66
Acute coronary event	3,22E-15			27
Vasculogenesis	3,89E-15		0,607	65
Benign lesion	4,13E-15		0,792	82
Inflammation of absolute anatomical region	4,31E-15		0,531	81
Angiogenesis	4,46E-15		0,330	74
Proliferation of muscle cells	5,23E-15		0,796	39
Colony formation of tumor cell lines	6,01E-15		-0,677	38
Infiltration by myeloid cells	6,22E-15		0,933	37
Dysglycemia	6,22E-15		-1,694	34
Size of cells	6,36E-15			51
Cell movement of myeloid cells	7,29E-15		0,592	52
Cellular infiltration	8,26E-15		0,509	46
Concentration of D-glucose	9,08E-15		-0,200	39
Seizures	9,47E-15		-1,614	45
Disorder of lipid metabolism	9,72E-15		0,074	32
Proliferation of mononuclear leukocytes	1,27E-14		1,430	62
Inflammation of body cavity	1,40E-14		0,166	70
Cellular infiltration by blood cells	1,41E-14		0,286	42
Weight gain	1,45E-14		-0,937	39
Hypertrophy of heart	1,58E-14			38
Colony formation	1,77E-14		-0,291	52
Smooth muscle tumor	1,96E-14			39
Infiltration by leukocytes	2,14E-14		0,270	42
Proliferation of lymphocytes	2,22E-14		1,322	61
Proliferation of immune cells	2,24E-14		1,416	63
Colony formation of cells	2,39E-14		0,072	49
Hepatic steatosis	2,73E-14		-0,701	37
Metabolism of carbohydrate	3,31E-14		0,941	53
Inflammatory response	3,92E-14		-0,725	62
Cellular infiltration by leukocytes	4,10E-14		0,131	41
Enlargement of cells	5,10E-14			36
Size of connective tissue	5,18E-14			28
Progressive neurological disorder	5,20E-14			56
Benign neoplasm of female genital organ	6,01E-14			46
Skin tumor	6,50E-14		0,406	280
Intestinal tumor	7,18E-14		-1,537	331
Synthesis of D-glucose	8,14E-14		0,810	18
Large intestine neoplasm	8,45E-14		-0,106	330
Gastrointestinal carcinoma	8,97E-14		-1,103	329
Connective or soft tissue tumor	1,04E-13		-0,427	89
Insulin sensitivity	1,10E-13		-0,220	24
Morphology of muscle cells	1,13E-13			38
Synthesis of carbohydrate	1,19E-13		0,564	40
Progressive motor neuropathy	1,36E-13			51
Malignant neoplasm of large intestine	1,63E-13			328
Morphology of connective tissue cells	1,65E-13			36
Quantity of protein in blood	1,67E-13	Decreased	-2,949	49
Subcutaneous tumor	1,78E-13			40
Morphology of cardiac muscle	1,81E-13			32
Hypertrophy of tissue	1,87E-13			29
Chronic inflammatory disorder	1,91E-13		0,543	81
Fibrosis	2,06E-13		-0,688	51
Oxidation of fatty acid	2,09E-13		0,870	25
Skin cancer	2,20E-13			277
Allergy	2,82E-13		0,497	43
Differentiation of bone cells	3,68E-13	Increased	2,355	40
Muscle tumor	3,69E-13			57
Uptake of monosaccharide	3,74E-13		0,684	30
Quantity of adipose tissue	3,85E-13		-0,639	33
Leiomyomatosis	3,94E-13			34
Accumulation of cells	4,54E-13		0,335	35
Uptake of carbohydrate	4,68E-13		0,860	31
Disorder of basal ganglia	4,69E-13		-0,243	63
Amyotrophic lateral sclerosis	4,93E-13			30
Diabetes mellitus	5,21E-13		-0,276	79
Morphology of lymphoid tissue	5,35E-13			50
Neurological signs	5,50E-13	Increased	2,333	57
Morphology of bone	5,51E-13			52
Expression of RNA	5,54E-13		0,980	129
Cell proliferation of tumor cell lines	5,62E-13		1,916	104
Infarction	5,68E-13		0,260	38
Rheumatic Disease	5,81E-13		1,070	83
Motor dysfunction or movement disorder	5,85E-13		-1,871	80
Benign connective or soft tissue neoplasm	6,16E-13			40
Large intestine adenocarcinoma	6,82E-13			311
Movement Disorders	6,98E-13		-1,536	79
Size of adipose tissue	7,66E-13			22
Development of body trunk	8,74E-13		0,458	79
Genitourinary tumor	9,67E-13		-0,365	277
Epileptic seizure	1,03E-12	Decreased	-2,000	26
Cell death of tumor cell lines	1,09E-12		-0,206	100
Development of mononuclear leukocytes	1,15E-12	Increased	2,383	57
Mass of organism	1,16E-12		0,428	37
Activation of cells	1,20E-12		0,741	64
Cellular infiltration by phagocytes	1,21E-12		0,398	31
Inflammation of joint	1,34E-12		0,971	75
Large intestine carcinoma	1,35E-12			312
Breast or pancreatic cancer	1,45E-12			222
Osteoarthritis	1,83E-12			29
Size of atherosclerotic lesion	2,03E-12			17
Disorder of blood pressure	2,08E-12		-0,343	57
Neovascularization	2,19E-12		1,931	23
Recruitment of phagocytes	2,19E-12		0,122	29
Hyperplasia of tissue	2,28E-12		0,837	28
Leukopoiesis	2,63E-12	Increased	2,183	62
Oxidation of lipid	2,64E-12		0,749	26
Endometriosis	2,71E-12			40
Non-traumatic arthropathy	2,72E-12			66
Morphology of adipocytes	2,79E-12			23
Hematopoiesis of mononuclear leukocytes	3,59E-12	Increased	2,383	56
Advanced malignant tumor	3,62E-12		0,142	71
Hypertension	3,91E-12		0,157	55
Cell movement of phagocytes	3,93E-12		-0,195	47
Tumorigenesis of genital organ	4,12E-12		-0,252	260
Genital tumor	4,30E-12		-0,577	260
Growth of malignant tumor	4,91E-12		0,304	33
Quantity of Ca2+	5,94E-12		0,769	37
Cardiac lesion	6,44E-12		-0,395	27
Morphology of heart cells	6,44E-12			27
Development of genitourinary system	6,70E-12	Increased	2,825	73
Accumulation of leukocytes	6,73E-12		0,388	29
Dermatitis	7,10E-12		-1,586	41
Abdominal carcinoma	7,97E-12			304
Accumulation of blood cells	8,92E-12		0,464	30
Abnormality of adipose tissue	8,99E-12		0,497	23
Mass of fat pad	9,21E-12			20
Systemic autoimmune syndrome	1,03E-11		0,226	78
Hyperglycemia	1,04E-11		-1,685	24
Size of muscle	1,08E-11			21
Myocardial infarction	1,11E-11		0,260	27
Morphology of lymphoid organ	1,17E-11			45
Dyskinesia	1,24E-11			51
Size of connective tissue cells	1,29E-11			22
Neuromuscular disease	1,32E-11			66
Quantity of leptin in blood	1,39E-11		-1,571	20
Size of adipocytes	1,39E-11			20
Uptake of 2-deoxyglucose	1,46E-11		0,807	19
Function of muscle	1,52E-11		0,935	33
Cardiac fibrillation	1,63E-11			22
Lymphopoiesis	1,69E-11	Increased	2,064	52
Abdominal adenocarcinoma	1,73E-11			298
Adipogenesis	1,75E-11		-1,116	23
Dyslipidemia	1,78E-11		-0,408	21
Mitogenesis	1,78E-11		1,857	21
Cutaneous melanoma	1,88E-11			259
Concentration of hormone	2,01E-11		-1,465	38
Morphology of cardiomyocytes	2,02E-11			25
Inflammation of respiratory system component	2,07E-11		0,924	42
Body mass index	2,21E-11			18
Tumorigenesis of reproductive tract	2,40E-11			192
Energy homeostasis	2,45E-11		0,457	25
Growth of epithelial tissue	2,46E-11		0,295	51
Cell movement of tumor cell lines	2,60E-11		0,211	68
Female genital neoplasm	2,64E-11			192
Quantity of steroid	2,68E-11		-0,327	42
Recruitment of blood cells	2,69E-11		0,450	32
Hypersensitive reaction	3,08E-11		-0,426	40
Hyperinsulinism	3,34E-11		-1,074	15
Transcription	3,44E-11		1,118	118
Morphology of heart ventricle	3,54E-11			32
Quantity of metal ion	3,56E-11		0,615	38
Quantity of glycogen	3,73E-11		0,845	17
Acute myocardial infarction	3,92E-11			19
Lymphoid Cancer and Tumors	3,95E-11		0,331	104
Interphase	4,03E-11		-0,944	52
Percentage body fat	4,39E-11		-1,000	17
Benign uterine disease	4,40E-11			30
Quantity of metal	4,61E-11		0,686	41
Quantity of myeloid cells	4,67E-11		-1,288	43
Asthma	4,80E-11			27
Urogenital cancer	4,86E-11		0,130	267
Blood pressure	5,31E-11		-0,859	32
Lipolysis of cells	5,32E-11		0,272	13
Cell movement of macrophages	5,35E-11		0,520	28
Melanoma	5,38E-11		1,291	293
Infiltration by macrophages	5,56E-11		0,843	22
Recruitment of leukocytes	5,85E-11		0,304	31
Wound	6,16E-11		-0,539	25
Cell movement of mononuclear leukocytes	6,44E-11		-0,140	40
Uterine leiomyoma	6,63E-11			29
Abnormality of heart ventricle	7,38E-11		1,105	35
Neuronal cell death	7,80E-11		0,483	51
Binding of DNA	8,33E-11		-0,731	40
Discomfort	8,43E-11		0,695	32
Neovascularization of organ	9,61E-11		1,958	18
Cardiac contractility	1,00E-10		1,108	23
Fibrosis of heart	1,00E-10		-0,872	23
Sexually transmitted disease	1,03E-10		0,903	21
Vascularization	1,04E-10		1,812	26
Infection by Hepacivirus	1,10E-10			18
Cell movement of granulocytes	1,11E-10		-0,520	35
Muscular hypertrophy	1,16E-10			22
Quantity of phagocytes	1,22E-10		-1,455	39
Concentration of cholesterol	1,32E-10		0,067	31
Invasion of cells	1,32E-10		0,082	60
Recruitment of myeloid cells	1,34E-10		-0,277	28
Lipolysis of adipose tissue	1,35E-10		0,245	12
Non-insulin-dependent diabetes mellitus	1,36E-10			39
Coronary artery disease	1,41E-10			31
Quantity of bone	1,44E-10		0,085	28
Pelvic tumor	1,44E-10		0,492	258
Metastasis	1,45E-10		0,351	62
Breast or colorectal cancer	1,46E-10		-0,254	261
Vascularization of absolute anatomical region	1,49E-10	Increased	2,380	20
Abnormal morphology of body cavity	1,53E-10			74
Lymphocyte homeostasis	1,53E-10		1,699	45
Advanced malignant solid tumor	1,53E-10		1,887	54
Lymphoid cancer	1,53E-10		-0,316	101
Atopy	1,56E-10		0,447	33
Differentiation of brown adipocytes	1,68E-10			11
Survival of organism	1,70E-10		0,852	56
Binding of blood cells	1,71E-10		1,159	36
Atopic dermatitis	1,94E-10			28
Quantity of connective tissue cells	2,00E-10		0,414	27
Acute coronary syndrome	2,08E-10		0,260	28
Growth of connective tissue	2,13E-10		0,330	48
Atherosclerotic lesion	2,19E-10	Increased	2,176	21
Function of blood cells	2,39E-10		0,068	42
T cell homeostasis	2,41E-10		1,499	43
Quantity of T lymphocytes	2,47E-10		-1,219	45
Huntington's Disease	2,51E-10			46
Tumorigenesis of benign tumor	2,51E-10		-0,417	50
Liver lesion	2,55E-10		0,190	309
Transcription of RNA	2,95E-10		1,255	105
Female genital tract serous carcinoma	3,08E-10			37
Pelvic cancer	3,10E-10			256
Accumulation of lipid	3,16E-10		-0,793	29
Proliferation of tumor cells	3,16E-10		-0,375	29
Lymphocytic neoplasm	3,23E-10		-0,588	99
Abnormal morphology of abdomen	3,73E-10			58
T cell development	3,95E-10		1,291	42
Genital tract cancer	4,02E-10			249
Response of liver	4,04E-10		-0,125	33
Quantity of insulin in blood	4,12E-10		-1,723	24
Atrial fibrillation	4,27E-10			19
Migration of tumor cell lines	4,33E-10		0,113	57
Cell movement of antigen presenting cells	4,43E-10		-0,334	31
Quantity of antigen presenting cells	4,43E-10		-0,481	29
Cellular infiltration by macrophages	4,54E-10		0,900	20
Morphology of reproductive system	4,63E-10			51
Mass of lipid	4,67E-10			10
Migration of mononuclear leukocytes	4,81E-10		0,995	33
Rheumatoid arthritis	4,85E-10			56
Weight loss	4,86E-10	Decreased	-2,957	27
Breast or ovarian cancer	5,13E-10			170
Quantity of macrophages	5,75E-10		-0,604	24
Adenoma	5,97E-10		-0,930	46
Function of cardiac muscle	6,06E-10		1,120	22
Transport of molecule	6,62E-10		1,128	90
Growth of vessel	6,72E-10		-0,416	19
Liver cancer	6,88E-10		0,802	198
Metastatic solid tumor	7,00E-10		1,887	48
Cell death of immune cells	7,18E-10		-0,478	47
Mass of fat	7,47E-10			9
T-cell non-Hodgkin disease	7,57E-10		0,059	39
Cell death of blood cells	7,59E-10		-0,507	49
Arrhythmia	8,09E-10		0,570	25
Mammary tumor	8,36E-10		0,340	141
Lymphoproliferative malignancy	8,37E-10		-0,588	96
Proliferation of epithelial cells	8,71E-10		0,304	39
Thermoregulation	8,88E-10		1,053	21
Adhesion of blood cells	1,03E-09		1,324	32
Immediate hypersensitivity	1,03E-09		0,000	31
Function of leukocytes	1,13E-09		0,068	38
Inflammation of liver	1,15E-09		-0,130	32
Development of epithelial tissue	1,21E-09		0,904	40
Proliferation of liver cells	1,27E-09		0,573	20
Vascular lesion	1,27E-09	Increased	2,417	25
Differentiation of osteoblasts	1,30E-09		1,293	27
Infection by Hepatitis C virus	1,32E-09			16
Morphology of digestive system	1,38E-09			52
Liver carcinoma	1,55E-09		1,118	191
Contractility of muscle	1,62E-09		1,372	22
Transcription of DNA	1,62E-09		1,736	93
Bacterial Infections	1,67E-09		-1,004	37
Migration of muscle cells	1,72E-09		1,241	18
Cellular infiltration by myeloid cells	1,75E-09		0,158	24
Contractility of cardiac muscle	1,78E-09		0,815	19
Oxidation of long chain fatty acid	1,80E-09		1,323	13
Neoplasia of cells	1,84E-09		0,531	171
Organization of cytoplasm	1,86E-09		1,757	90
Size of bone	1,93E-09			29
Differentiation of tumor cell lines	1,99E-09		1,210	34
Cell proliferation of T lymphocytes	2,03E-09		0,808	44
Neoplasia of leukocytes	2,03E-09		0,059	44
Hepatobiliary system cancer	2,06E-09		1,106	199
Abnormal morphology of bone	2,16E-09			38
Cell death of muscle cells	2,18E-09		-0,834	29
Lymphoma	2,26E-09		-0,256	78
Damage of liver	2,37E-09		1,353	28
Stroke	2,38E-09			23
Cancer of cells	2,38E-09		-0,783	167
Healing of wound	2,51E-09			20
Cell cycle progression	2,52E-09		1,756	66
Neovascularization of eye	2,58E-09		1,652	16
Hematologic cancer of cells	2,61E-09		0,059	43
T-cell lymphoproliferative disorder	2,61E-09		0,059	43
Bleeding	2,67E-09		0,410	37
Kindling	2,71E-09		1,342	7
Proliferation of connective tissue cells	2,94E-09		0,001	43
Abnormality of left ventricle	2,98E-09		0,910	24
Morphology of secondary lymphoid organ	2,99E-09			34
Synthesis of lipid	3,34E-09		0,446	48
Serous adenocarcinoma	3,39E-09			47
Proliferation of cancer cells	3,45E-09		-0,235	24
Cell proliferation of carcinoma cell lines	3,62E-09		0,721	36
Chronic hepatitis C	3,72E-09			13
Differentiation of epithelial tissue	3,77E-09		1,517	33
Polyarthritis	3,79E-09		-1,081	21
Cell movement of lymphocytes	3,97E-09		0,162	33
Cytosis	4,03E-09		-1,950	32
Cellular infiltration by granulocytes	4,10E-09		-0,061	23
Lean body mass	4,27E-09		0,470	15
Abnormal morphology of adipose tissue	4,56E-09			18
Glycolysis	4,56E-09		0,112	18
Oxidation of palmitic acid	4,56E-09		1,455	11
Cardiogenesis	4,62E-09		-0,051	42
Autosomal dominant disease	4,67E-09			73
Breast cancer	5,01E-09			134
Inflammation of lung	5,37E-09		0,543	35
Lymphocyte migration	5,48E-09		0,731	30
Differentiation of T lymphocytes	5,51E-09		1,033	32
Uterine tumor	5,59E-09			152
Polyarticular juvenile rheumatoid arthritis	5,60E-09			15
Transactivation	5,63E-09		1,672	39
Quantity of bone cells	5,74E-09		0,999	20
Female genital tract cancer	5,89E-09			178
Tumorigenesis of malignant tumor	6,39E-09		1,375	282
Quantity of B lymphocytes	6,43E-09		-0,141	32
Ingestion by mice	6,53E-09		0,062	22
Morphology of brown adipose tissue	6,69E-09			12
Concentration of ATP	6,84E-09		0,681	17
Cell movement of endothelial cells	7,43E-09	Increased	2,088	29
Uptake of D-hexose	7,48E-09		0,207	20
Graves disease	7,52E-09			10
Tumorigenesis of epithelial neoplasm	7,78E-09		0,315	283
Heart rate	7,84E-09		0,834	27
Quantity of immunoglobulin	8,43E-09		0,190	28
Hypertrophy of cardiac muscle	8,50E-09			17
Activation of DNA endogenous promoter	8,64E-09		0,945	77
Recruitment of neutrophils	8,90E-09		-0,000	20
Release of polyols	9,01E-09		0,728	8
Cancer of secretory structure	9,07E-09		0,440	217
Necrosis of epithelial tissue	9,33E-09		-1,476	42
Organization of cytoskeleton	9,63E-09		1,662	82
Morphology of nervous system	9,67E-09			63
Morphology of spleen	1,02E-08			33
Lipolysis of fibroblast cell lines	1,38E-08		0,851	9
Peripheral vascular disease	1,40E-08		1,960	36
Apoptosis of hepatoma cell lines	1,47E-08		0,581	19
Binding of leukocytes	1,60E-08		1,491	30
Liver tumor	1,69E-08		0,822	298
Apoptosis of muscle cells	1,76E-08		-0,542	23
Degeneration of nervous system	2,01E-08		-0,621	27
Development of connective tissue cells	2,02E-08	Increased	2,557	23
Binding of tumor cell lines	2,16E-08		0,529	33
Non-Hodgkin disease	2,24E-08		-0,014	67
Primary sex reversal	2,40E-08	Decreased	-2,215	5
Contraction of heart	2,41E-08		-0,187	20
Growth of mammary tumor	2,53E-08		0,699	13
Cerebrovascular dysfunction	2,54E-08			26
Cell viability of tumor cell lines	2,59E-08		1,966	56
Infiltration by neutrophils	2,70E-08		-0,429	19
Size of muscle cells	2,70E-08			16
Cell death of connective tissue cells	2,85E-08		-0,446	42
Apoptosis of leukocytes	2,86E-08		0,145	34
Mass of genitourinary system	2,88E-08			28
Mass of heart	2,90E-08			17
Tumorigenesis of carcinoma	2,92E-08		0,726	277
Genitourinary carcinoma	2,98E-08			240
Apoptosis of blood cells	3,01E-08		0,093	36
Uptake of D-glucose	3,19E-08		0,030	19
Cell death of epithelial cells	3,27E-08		-0,717	37
G1 phase	3,36E-08	Decreased	-2,111	32
Familial diabetes mellitus	3,38E-08			13
Synthesis of fatty acid	3,40E-08		-0,055	26
Stenosis	3,47E-08		-0,022	19
Recruitment of granulocytes	3,51E-08		-0,361	21
Growth of genital organ	3,57E-08		1,132	15
Colitis	3,77E-08		0,143	30
Dysfunction of heart	3,77E-08		1,903	19
Protein kinase cascade	3,81E-08		0,357	35
Enteritis	3,86E-08		-0,088	32
Enlargement of heart ventricle	3,87E-08			17
Abnormal morphology of skin	3,93E-08			24
Activation of leukocytes	3,99E-08		0,732	41
Abnormality of large intestine	4,04E-08		-0,340	32
Chemotaxis	4,15E-08		-0,653	39
Morphology of skin	4,17E-08			28
Development of endothelial tissue	4,39E-08		1,095	28
Recruitment of antigen presenting cells	4,47E-08		-0,154	15
Migration of phagocytes	4,48E-08		0,519	23
Release of glycerol	4,58E-08		0,277	7
Accumulation of mononuclear leukocytes	4,68E-08		0,317	17
Diabetic complication	4,73E-08			24
Recruitment of mononuclear leukocytes	5,00E-08		1,058	15
Size of cardiac muscle	5,22E-08			11
Limb development	5,34E-08		1,592	24
Activation of blood cells	5,41E-08		0,702	43
Cell death of lymphatic system cells	5,55E-08		-0,062	32
Hypoglycemia	5,55E-08		-0,772	16
Damage of nervous system	5,79E-08		1,097	23
Damage of central nervous system	5,80E-08		0,352	21
Granuloma	5,81E-08			18
Intra-abdominal infection	5,81E-08			18
Metabolism of D-glucose	5,86E-08		0,254	13
Development of cornea	6,16E-08		0,912	10
Migration of smooth muscle cells	6,21E-08		1,449	15
Migration of endothelial cells	6,67E-08		1,842	26
Learning	6,74E-08		-1,053	34
Transport of carbohydrate	7,16E-08		1,692	19
Abnormal morphology of brown adipose tissue	7,17E-08			9
Familial non-insulin-dependent diabetes mellitus	7,17E-08			9
Homing of cells	7,17E-08		-0,638	40
Inflammation of gastrointestinal tract	7,49E-08		-0,404	33
Morphology of head	7,51E-08			63
Hyperlipidemia	7,70E-08		-0,072	15
Quantity of granulocytes	7,71E-08		-1,543	28
Endothelial cell development	7,87E-08		0,945	27
Quantity of cytokine	8,12E-08		-1,348	24
Tubulation of vascular endothelial cells	8,18E-08		-0,569	12
Juvenile rheumatoid arthritis	8,20E-08			21
Accumulation of lymphocytes	8,22E-08		0,002	16
Release of lipid	8,36E-08		-0,818	19
Adhesion of immune cells	8,72E-08		1,457	27
Papillary carcinoma	8,75E-08			26
Accumulation of myeloid cells	8,83E-08		1,463	18
Albuminuria	9,46E-08		0,835	12
Adipogenesis of cells	1,05E-07		-1,353	15
Circadian rhythm	1,05E-07			15
Metabolism of monosaccharide	1,05E-07		0,254	15
Ductal breast carcinoma	1,07E-07			27
Inflammatory Bowel Disease	1,09E-07			29
