# Supplementary material for: Impact of genotype, body weight and sex on the prenatal muscle transcriptome of Iberian pigs
Source: PLoS One. 2020 Jan 28;15(1):e0227861. doi: 10.1371/journal.pone.0227861 (PMC6986718; doi:10.1371/journal.pone.0227861)
Supplement: S6 Table — *z-score: indicates the activation state of predicted transcriptional regulators based on experimentally observed gene expression and on the literature. This allows prediction of the direction of activation (activation or inhibition). (XLSX) [file pone.0227861.s006.xlsx]

## Sheet: Hoja1
S6 Table. Potential regulators affecting gene expression in the dataset of DE genes affected by fetal genotype. *z-score: indicate the activation state of predicted transcriptional regulators. It is based on the experimentally observed gene expression and on literature. Allow predict the regulation direction, which can be either “activating” or “inhibiting”
Upstream Regulator	Expr Log Ratio	Molecule Type	Predicted Activation State	Activation z-score	Flags	p-value of overlap	Target molecules in dataset	Mechanistic Network
PPARG	-1,598	ligand-dependent nuclear receptor		-1,007		2,15E-20	ABCG1,ADIPOQ,ADRB2,AGT,APOE,BCL6,BDH1,C3,CCL2,CDH1,CEBPA,CIDEC,CXCL14,EGLN3,EIF4EBP1,FABP4,FOXO6,HK2,HR,ICAM1,INSR,IRS2,KLF11,LEP,MGST1,NDRG1,NR4A1,PACS1,PCK1,PDK4,PFKFB3,PLIN1,PPARA,PPARD,PPARG,PPARGC1A,PTGS2,RGL1,RORC,SLC2A4,SPP1,TSC22D3,UCP3,VCAM1,VEGFA	160 (23)
TNF		cytokine	Activated	3,006		7,34E-19	A4GALT,ACKR3,ADIPOQ,ADM,AGT,APOE,BCL3,BHLHE40,C3,CCL2,CDH1,CEBPA,CHST2,CYBA,CYP26B1,FABP4,FGFR2,FOS,GADD45A,GADD45G,GFRA2,HAS1,HBEGF,HK2,ICAM1,IGF1R,IL4R,INSR,IRAK3,KCNH2,LEP,LGALS3,LYVE1,MAFF,MAP3K14,MGST1,MYOD1,NFATC1,NFKBIA,NFKBIZ,NGF,NOCT,NR4A3,PLIN1,PPARA,PPARD,PPARG,PPARGC1A,PPP1R3C,PTGS2,PTX3,RGS16,RGS2,SFRP1,SLC2A4,SQSTM1,TGM2,TIMP4,TNFAIP3,TNIP1,TPO,TRIM63,TSC22D3,VCAM1,VEGFA	136 (17)
PDGF BB		complex	Activated	4,476	bias	5,29E-16	ADM,ADRB2,BCL3,BHLHE40,CCL2,CYR61,ETS2,FOS,GADD45A,HBEGF,IGF1R,KLF10,KLHL21,NR4A1,NR4A3,PPARG,PTGS2,RGS1,RGS2,TGM2,TNFAIP3,VEGFA,ZFP36L1	163 (18)
IL1B		cytokine	Activated	3,651		4,27E-15	A4GALT,APOE,BMF,C3,CCL2,DDIT4,FGFR2,FOS,FOXO1,HAS1,IBSP,ICAM1,IFRD1,IL6R,INSR,LEP,MYOD1,NFKBIA,NFKBIZ,NGF,NOCT,NR4A1,NR4A3,PPARG,PPARGC1A,PTGS2,PTX3,RGS16,RORC,SLC25A25,SLC2A4,SPP1,STMN2,TIMP4,TNFAIP3,TSC22D3,UCP3,VCAM1,VEGFA	150 (18)
HIF1A		transcription regulator	Activated	3,153	bias	1,37E-13	ADIPOQ,ADM,AGT,APOE,BNIP3,CYP2S1,CYR61,DDIT4,DTX1,EGLN3,FOS,GADD45B,HK2,IRS2,KDM3A,LDHA,LEP,NDRG1,NTRK2,P4HA1,PFKFB3,PFKL,PPARA,PTGS2,RET,RORC,SFRP1,SLC2A4,STC2,VCAM1,VEGFA,WNT10B	159 (19)
Cg		complex		1,439	bias	1,49E-13	ADM,BHLHE40,CBFA2T3,CCL2,CDH1,CREM,CTSV,EFEMP1,FABP4,FGF9,GDF10,HK2,ICAM1,IL33,IL4R,IRS2,LEPR,NPR3,NR4A1,PFKFB3,PPARA,PPARG,PTGS2,PTX3,RGS2,S100A10,S100A6,SCUBE1,SFRP4,SPP1,STC1,TIMP4,TSPAN13,VEGFA	157 (19)
ATF4		transcription regulator		1,715	bias	5,08E-13	ANKRD1,DDIT4,EIF4EBP1,GADD45A,GRB10,IBSP,KLF9,LGALS3,MGST1,NDRG1,PCK1,PEG3,PMP22,PPARG,PTGS2,PTX3,SERPINF1,SLC7A5,STC2,VEGFA,WFS1	84 (7)
NR3C1		ligand-dependent nuclear receptor		-0,596		2,06E-12	ADM,ANXA1,APOE,BCL6,BHLHE40,BMF,C1QTNF2,CCL2,CEBPA,CIDEC,COQ8A,CYR61,DDIT4,DGAT2,FOS,FOXO1,FOXO3,GADD45A,GADD45B,GPX1,ICAM1,IFT122,IGF1R,KLF9,LEP,LGALS12,MAP3K14,MYOC,NFATC1,NFKBIA,PCK1,PER1,PIM3,PLEKHF1,PPARG,PTGS2,RGS2,SIAH2,SLC43A1,SPP1,TNFAIP3,TSC22D3,VCAM1,ZFYVE28	172 (18)
ERK1/2		group	Activated	3,094		9,49E-12	ADIPOQ,C3,CCL2,CEBPA,FABP4,FGFR2,FOS,FOXO1,HBEGF,HK2,ICAM1,IGF1R,IRS2,KCNH2,LEPR,NR4A3,PFKFB4,PTGS2,PTN,S100A6,SPP1,TRIM63,VCAM1,VEGFA	181 (24)
FOXC2		transcription regulator		0,412	bias	1,49E-11	ADRB1,ADRB2,CDH1,CEBPA,FABP4,INSR,IRS2,PPARA,PPARG,PPARGC1A,PTGS2,SLC2A4
ID3	-0,432	transcription regulator		1,488		1,55E-11	ADIPOQ,BCL3,BCL6,CBFA2T3,CCNG2,DTX1,ETS2,FOXO1,FOXO3,GADD45B,GADD45G,ICAM1,IL4R,IL6R,MAP3K14,NFATC1,NR4A1,NR4A3,PTPN3,SELL,ZBTB16
Growth hormone		group		1,653		2,14E-11	ADRB2,AGT,APOE,C3,CDH1,FABP4,FOS,FOSL2,HBB,IGF1R,INSR,KLF10,MYOD1,NDRG2,NFKBIA,PCK1,PDK4,PFKFB3,PPARA,PPARG,STC1,WNT9A	159 (22)
INS		other		1,591		2,29E-11	ADM,APOA1,CDH1,CIDEC,CYR61,EIF4EBP1,FOS,FOSL2,FOXO1,GRB10,INSR,IRS2,NR4A1,PCK1,PPARG,PPARGC1A,PTGS2,SLC2A4,VEGFA	132 (17)
ID2	0,583	transcription regulator		1,387		3,71E-11	BCL3,BCL6,CBFA2T3,CCNG2,DTX1,ETS2,FOXO1,FOXO3,GADD45B,GADD45G,ICAM1,IL4R,IL6R,MAP3K14,NFATC1,NR4A1,NR4A3,NTRK2,PTPN3,SELL,ZBTB16
IGF1		growth factor		1,397		4,70E-11	ADM,BHLHE40,CACNA1S,CCNG2,FABP4,FBXO32,FOS,GADD45A,GADD45G,IGF1R,IRS2,LDHA,LEP,MXI1,MYOD1,NR4A1,PDXK,PPARG,PTGS2,SLC25A25,SLC2A4,SPP1,TUBB3,TWIST1,VEGFA	166 (22)
MTM1		phosphatase	Inhibited	-2,396	bias	7,33E-11	BNIP3,CTSV,EIF4EBP1,FBXO32,FOXO3,GABARAPL1,IGF1R,TRIM63,ZFAND5
CEBPA	-1,543	transcription regulator		-0,213		8,96E-11	ADIPOQ,ANXA1,C3,CEBPA,DGAT2,FABP4,FOS,FOXO1,ID2,IL6R,IRS2,LEP,LEPR,PCK1,PPARA,PPARD,PPARG,PPARGC1A,PPP1R3C,PTAFR,PTGS2,PTPN3,PTX3,RGS2,SERPINF1,SLC2A4,SPP1,THRB,TIMP4,TSC22D3	152 (16)
ESR2		ligand-dependent nuclear receptor	Activated	2,094		9,20E-11	AGT,APOE,C3,CBFA2T3,CCL2,CDH1,DDAH1,EYA4,FOS,FOXO3,IGF1R,KAZALD1,LEP,MYOD1,NDRG2,PTGS2,RORC,SCUBE1,SFRP4,SPP1,TSPAN13,VEGFA	172 (19)
EP300		transcription regulator		1,134	bias	1,44E-10	ADIPOQ,BCL6,CCL2,CCNG2,CEBPA,CKB,CRISPLD2,DTX1,FABP4,FOSL2,FOXO1,ID2,ID3,IGF1R,LDHA,NDRG1,PCK1,PDK4,PLEKHF1,PPARGC1A,PPFIBP2,PTGS2,RGL1,RNF157,RORC,SLC43A1,TNFAIP3,WFS1	172 (19)
TGFB1		growth factor		1,586		1,70E-10	ACVRL1,ADIPOQ,ADM,ANKRD1,BCL3,BCL6,BHLHE40,BMF,CBFA2T3,CCL2,CDH1,CHST8,CX3CR1,FGFR2,FOS,FOXO1,GNA14,HAS1,HBEGF,ICAM1,ITGBL1,KIT,KLF15,MYOD1,NFKBIA,NGF,PPARG,PTGS2,PTX3,RORC,S100A4,SFRP1,SLC16A9,SLC7A5,SPP1,TBX3,TGM2,TWIST1,TWIST2,VAT1L,VEGFA	157 (19)
S100A8		other		-0,431		2,37E-10	ABCG1,BCL3,BHLHE40,BMF,CCL2,CXCL14,DDIT4,GFRA3,ICAM1,IL33,KLF15,MYCT1,NFKBIA,NR4A3,PER1,RBFOX1,SCUBE1,STAC2,TKTL1,VCAM1	133 (17)
RELA		transcription regulator	Activated	2,069	bias	4,97E-10	ANKRD1,APOE,BHLHE40,CCL2,FOS,ICAM1,KIT,LUM,NFATC1,NFKBIA,NR4A1,NR4A3,PPARG,PTGS2,PTX3,RORC,SLC2A4,SLC2A5,TGM2,TNFAIP3,TPO,TUBB3,TWIST1,VCAM1,VEGFA	139 (16)
CD38		enzyme		-0,107	bias	5,89E-10	BCL6,BNIP3,EGLN3,EIF4EBP1,GADD45G,ICAM1,IFI30,IL6R,LGALS3,NCAM1,NDRG1,P4HA1,PFKL,PPARGC1A,S100A4,S100A6,SELL,SLC7A5,VCAM1
SMARCA4		transcription regulator		-0,091	bias	8,68E-10	ADIPOQ,AGT,CCL2,CDH1,FABP4,FGF9,FGFR2,FOS,FOSL2,GADD45A,GADD45B,GADD45G,GPX1,HBB,ICAM1,ID3,IFI30,KIT,LGALS3,LUM,MAFF,MAOB,MYRF,NFKBIZ,PAEP,PPARG,PTX3,RAMP1,RGS1,RGS2,S100A6,SPP1,SRPX,TEC,TSPAN13,WNT9A	146 (11)
IFNG		cytokine		1,582		9,06E-10	ADIPOQ,ADM,AGT,BCL3,BMF,C3,CCL2,CEBPA,CERS6,CHST8,CREM,CTSV,FOXO1,GNA14,HK2,ICAM1,IRS2,KCTD12,KCTD7,MYOD1,NFKBIA,NFKBIZ,NGF,NTRK2,PCK1,PFKFB3,PPARA,PPARG,PTAFR,PTGS2,PTN,PTX3,RORC,SCUBE1,SF3A1,SFRP1,SLC16A9,SLC7A5,SLPI,SPP1,TIMP4,TPO,VCAM1,VEGFA,ZBTB16	166 (20)
BSCL2		other				1,14E-09	ADIPOQ,ANKRD1,CEBPA,CIDEC,FABP4,IL33,LEP,LGALS12,PPARG,PTGS2,SLC2A4,SLPI,THRSP	80 (4)
Akt		group		-0,963		1,64E-09	ADIPOQ,ADM,ANKRD1,BCL6,BMF,CDH1,FABP4,FOS,FOXO1,IGF1R,LEP,NFKBIA,PCK1,PDK4,PPARD,PTAFR,PTGS2,VCAM1	155 (18)
STAT3		transcription regulator	Activated	2,270		2,11E-09	ADIPOQ,ADM,AGT,ALAS2,BCL3,BCL6,CCL2,CDH1,FOS,GADD45A,HK2,ICAM1,IFI30,IL6R,LDHA,LEP,MXI1,MYOD1,NDRG1,NFKBIZ,PCK1,PPARGC1A,PTAFR,PTGS2,PTN,RET,RORC,STC2,TWIST1,VEGFA	162 (20)
INSR	0,545	kinase		-0,208	bias	2,11E-09	ANKRD1,CCL2,CCNG2,CEBPA,CTSV,FABP4,FOS,GADD45A,GRB10,HBEGF,IGF1R,INSR,KIT,KLF10,KLF9,LEPR,MAOB,MXI1,NDRG1,NGF,PDK4,PPARA,PPARGC1A,RGS16,SIX4,SLC2A4,TWIST1,UCP3,VCAM1,ZFAND5	180 (23)
TFRC		transporter		0,653		2,33E-09	BNIP3,DDIT4,F13A1,FOS,GADD45A,HK2,ID2,KIT,LDHA,PFKFB3,PPARG,PTN,RGS1,STC2
LEP	-0,939	growth factor		1,239		2,61E-09	ADIPOQ,APOA1,CDH1,CYBA,CYR61,FABP4,FGFR2,FOS,GADD45A,GPX1,ICAM1,IRS2,LEP,LEPR,NPPC,OPLAH,PCK1,PPARA,PPARG,PPARGC1A,PTGS2,SLC2A4,THRSP,UCP3,VCAM1,VEGFA	145 (20)
SREBF1		transcription regulator		0,629	bias	2,98E-09	ADIPOQ,BHLHE40,BHLHE41,CEBPA,FBXO32,FOXO1,HK2,IFI30,IRS2,LEP,LGALS3,MYOD1,PCK1,PMP22,PNPLA3,PPARG,RETREG1,THRSP,TRIM63,UCP3,VEGFA	76 (10)
CEBPB		transcription regulator		-0,802		3,89E-09	ADIPOQ,C3,CEBPA,DGAT2,FABP4,FBXO32,FGFR2,FOS,GADD45A,HBB,INSR,IRS2,LEP,LEPR,LIX1,PCK1,PDK4,PPARA,PPARD,PPARG,PPARGC1A,PTGS2,SPP1,TIMP4,TUBB3	154 (17)
IRS1		enzyme		-0,977		4,26E-09	ADIPOQ,CEBPA,FABP4,FBXO32,FOS,INSR,IRS2,LEP,PCK1,PPARG,PPARGC1A,SLC2A4,SPP1,TRIM63,UCP3,VEGFA	119 (17)
CREBBP		transcription regulator				4,83E-09	BCL6,CEBPA,CKB,CRISPLD2,CYR61,DTX1,FABP4,FOS,FOSL2,IGF1R,MYOD1,NDRG1,NR4A1,NR4A3,PCK1,PLEKHF1,PPARGC1A,PPFIBP2,PTGS2,RGL1,RGS2,RNF157,SLC43A1,TNFAIP3,TWIST1,WFS1	131 (13)
LIPE		enzyme	Inhibited	-2,784		4,84E-09	ADIPOQ,ANKRD1,BCL6,CEBPA,FABP4,FOS,GRB10,ID2,NR4A1,PCK1,PER1,PPARG,RAMP1,SCARB2,SLC2A4,THRSP	75 (7)
PRKAA2		kinase		-1,247		6,09E-09	CDH1,CEBPA,DDAH1,FABP4,FGFR2,FOXO3,LDHA,LEP,MGST1,NDRG2,NFKBIA,PPARG,PPARGC1A,TGM2,ZFP36L1	143 (16)
CHUK		kinase		1,615	bias	1,01E-08	ACKR3,C3,CCL2,CYBA,FOS,HK2,ICAM1,KCNH2,NFKBIA,NGF,NOCT,PTGS2,PTX3,RGS16,SFRP1,TWIST1,VEGFA	115 (15)
MSTN		growth factor		0,340		1,27E-08	CTSV,FBXO32,IGF1R,LEP,MYOD1,PPARGC1A,TRIM63,ULK1,VEGFA	95 (12)
ESR1		ligand-dependent nuclear receptor		0,880		1,40E-08	AASS,ACKR3,AGT,APOE,C1QTNF6,C3,CCL2,CCNG2,CDH1,CEBPA,CKB,DDIT4,EFEMP1,FOS,FOSL2,IGF1R,LEP,LEPR,PPARGC1A,PTGS2,PTX3,RET,RORC,SELL,SIAH2,SLC2A4,SLC7A5,SPP1,STC2,TNFAIP3,TSC22D3,VEGFA	141 (19)
ABCA1		transporter		-0,557		1,62E-08	ABCG1,ADIPOQ,ANXA1,APOA1,APOE,DGAT2,LEP,PPARG,PTGS2,SLC2A4	145 (15)
COMMD1		transporter	Inhibited	-2,828	bias	1,67E-08	BNIP3,DDIT4,EGLN3,HK2,LDHA,PFKFB3,STC2,VEGFA	97 (6)
EPAS1		transcription regulator		1,785		1,81E-08	ADM,BNIP3,CKB,DTX1,EGLN3,FOS,GPX1,IRS2,KDM3A,NDRG1,PFKFB3,RET,SLC7A5,STC2,VEGFA,WNT10B
ADRB3		g-protein coupled receptor	Activated	2,302		2,05E-08	ADRB1,ADRB2,FOS,LEP,PPARGC1A,PTGS2,UCP3	123 (16)
FOXO3	0,778	transcription regulator	Activated	2,665		2,35E-08	BNIP3,CCNG2,CDH1,FABP4,FBXO32,FOS,FOXO1,GADD45A,GADD45B,GPX1,MXI1,NDRG1,NFKBIA,PPARGC1A,SELL,VCAM1,VEGFA	173 (22)
S100A9		other		-0,191		2,35E-08	ABCG1,BCL3,BHLHE40,BMF,C3,CXCL14,DDIT4,GFRA3,IL33,KLF15,MYCT1,NR4A3,PER1,RBFOX1,SCUBE1,STAC2,TKTL1
SCARB1		transporter	Activated	2,121		2,45E-08	APOA1,APOD,CCL2,DDIT4,FBXO32,FOXO1,SPP1,TRIM63	105 (10)
TNFSF12		cytokine		0,753		2,57E-08	CCL2,CCL24,FBXO32,ICAM1,KLF15,MAP3K14,MYOD1,NFKBIA,PPARGC1A,PTX3,SLC2A4,TRIM63,VCAM1	146 (22)
SIRT1		transcription regulator		-1,072		2,64E-08	ABCG1,ADIPOQ,AGT,BNIP3,CCNG2,CDH1,CMIP,FABP4,FBXO32,FOXO1,FOXO3,GABARAPL1,GADD45A,LEP,LGALS3,NEGR1,NELL2,NTRK2,PCK1,PDK4,PNPLA3,PPARGC1A,RGS16,TRIM63	161 (18)
FGF2		growth factor		0,212		3,18E-08	CDH1,DKK2,FGFR2,GADD45A,ID3,KCNC1,PPARG,S100A4,SFRP1,SPP1,SQSTM1,ST3GAL4,TPO,VEGFA,WNT10B	138 (13)
IL6		cytokine		1,630		3,26E-08	ACVRL1,AGT,ANXA1,BCL3,BCL6,C3,CCL2,CCL24,CDH1,ETS2,FOS,GADD45B,GADD45G,ICAM1,ID2,IL6R,KIT,LEP,NFKBIA,PPARG,PTGS2,RORC,TGM2,VCAM1,VEGFA	162 (22)
ADIPOQ	-2,591	other		-0,101		3,28E-08	ADIPOQ,CCL2,CEBPA,CYBA,FABP4,IL4R,LEP,LEPR,NFKBIA,PCK1,PPARD,PPARG,PTGS2,VCAM1	163 (23)
TP73		transcription regulator	Activated	3,806		3,91E-08	ADAM23,ALAS2,BHLHE40,C3,CCL2,CCNG2,CDH1,CYR61,DDIT4,FAM78B,FGFR2,FOXO3,HBEGF,ID2,IL4R,JAG2,KIT,KLHL21,PMP22,PTPN3,SPP1,TIMP4,TWIST1,ULK1,VEGFA	142 (14)
LPL		enzyme		-0,848		4,12E-08	ADIPOQ,APOA1,CCL2,FABP4,IRS2,PDK4,PPARG,SLC2A4,VEGFA	84 (7)
DMD		other		1,000		4,30E-08	BAALC,CAMTA1,DNAJB6,FBXO32,IGFN1,KCNC1,KCNN3,KY,MAOB,MAP3K9,MYLK2,MYOD1,NDRG2,PDK4,PPARGC1A,PPP1R3C,RAP1GAP2,SCN3B
NEDD9		other	Activated	2,333	bias	5,39E-08	ADM,BHLHE40,BNIP3,DDIT4,FOS,KIT,NRN1,PCK1,STC1	117 (11)
IRS2	1,278	enzyme		0,531		5,39E-08	CEBPA,FABP4,FOS,LEP,PCK1,PPARG,PPARGC1A,THRSP,VEGFA	157 (23)
TP53		transcription regulator		0,890		5,55E-08	ABHD4,ADRB2,ANXA1,APOA1,APOE,BCL3,BHLHE40,BNIP3,CCNG2,CDH1,CEBPA,CERS6,CKB,CYP26B1,DDIT4,DTX1,EYA4,F5,FABP4,FOS,FOXO1,FOXO3,GADD45A,GADD45B,GADD45G,GNA14,GPX1,HBEGF,HK2,ID2,ID3,IFI30,IGF1R,IL4R,KLHL21,LDHA,LGALS3,MAPRE3,MATN4,NDRG1,NDRG2,NFKBIA,P4HA1,PFKFB3,PPARD,PTGS2,S100A4,SCN3B,SFRP1,SHROOM3,SPP1,TGM2,TSC22D3,TWIST1,ULK1,VEGFA,WNT9A,ZFP36L1	166 (15)
NCOA1		transcription regulator		-1,639		6,94E-08	ADIPOQ,C3,CEBPA,FABP4,FGFR2,LEP,NFKBIZ,NOCT,PCK1,PPARD,PPARG,THRSP	15 (2)
SP1		transcription regulator	Activated	2,088	bias	7,09E-08	ABCC8,ACVRL1,ALAS2,APOE,CCL2,CDH1,CEBPA,CREM,HAS1,HBB,HBEGF,HK2,IGF1R,IL4R,INSR,KIT,MAOB,NDRG1,PCK1,PPARD,PTGS2,PTN,SELL,SPP1,VEGFA,VWF,WNT9A	142 (14)
IKBKG		kinase	Activated	2,173	bias	8,76E-08	C3,FOS,HK2,ICAM1,KCNH2,NGF,NOCT,PPARA,PPARG,PTX3,RGS16,SFRP1,TNFAIP3,TPO,VEGFA	107 (15)
LEPR	0,748	transmembrane receptor		0,699		9,00E-08	ABCG1,ADIPOQ,APOA1,APOE,EIF4EBP1,GADD45B,GADD45G,ID2,IRS2,LEP,LEPR,PPARA,PPARD,PPARG,PPARGC1A,SLC2A4,TSC22D3	158 (23)
ERK		group	Activated	2,469	bias	1,18E-07	BMF,CCL2,FABP4,FOS,FOXO1,HAS1,HBEGF,ICAM1,KLF10,NDRG1,NFKBIZ,PDK4,PPARD,PTGS2,SELL,TGM2	181 (22)
DGAT1		enzyme		-0,152	bias	1,50E-07	DGAT2,LEP,PDK4,PPARA,PPARD,PPARG	73 (7)
STAT5A		transcription regulator		-1,550		1,78E-07	ADIPOQ,BCL6,CDH1,CEBPA,EGLN3,FABP4,FOS,FOSL2,GADD45A,GADD45G,ID2,IL6R,KIT,KLF10,MAL2,OSM,PPARG,PPFIBP2,SBSPON,TIMP4,TSPAN13	170 (16)
ESRRG		ligand-dependent nuclear receptor		0,861	bias	1,82E-07	FBXO32,HK2,KCNH2,LDHA,PCK1,PDK4,TRIM63,UCP3,VEGFA
IKBKB		kinase		1,649	bias	1,91E-07	ANKRD1,C3,CCL2,CDH1,CYBA,FOS,FOXO1,HK2,ICAM1,NFKBIA,NGF,NOCT,PTGS2,PTX3,RGS16,S100A4,SFRP1,TWIST1,VCAM1,VEGFA	138 (17)
PPARGC1A	2,341	transcription regulator		0,129	bias	1,95E-07	ADIPOQ,BDH1,FABP4,FBXO32,GPX1,HK2,IRS2,LDHA,PCK1,PDK4,PPARA,PPARGC1A,PTGS2,SLC2A4,STAC2,TRIM63,UCP3,VEGFA	137 (17)
CTNNB1		transcription regulator	Activated	3,509	bias	2,39E-07	ADIPOQ,ANXA1,APOD,BHLHE40,CEBPA,CIDEC,CYR61,DGAT2,F13A1,FABP4,FGF9,GADD45B,GADD45G,ID2,ID3,KIT,LGALS3,MYOD1,NCAM1,NDRG2,NFATC1,NR4A1,PMP22,PPARG,PTGS2,RCN1,SFRP1,SHOX2,SPP1,SQSTM1,VCAM1,VEGFA	171 (16)
CREB1		transcription regulator	Activated	2,791	bias	2,47E-07	APOE,BHLHE40,CREM,CYR61,FOS,GADD45B,IRS2,NR4A1,NR4A3,PDXK,PER1,PPARGC1A,PTGS2,RGS2,SIAH2,VEGFA	17 (2)
PRKAA1		kinase		-0,905		2,88E-07	DDAH1,FGFR2,FOXO3,GPX1,LDHA,MGST1,NDRG2,NFKBIA,PPARGC1A,TGM2,THRSP,ZFP36L1	120 (10)
TLR4		transmembrane receptor	Activated	3,508	bias	3,09E-07	C3,CCL2,CDH1,CERS6,CYR61,FBXO32,GADD45G,HBEGF,ICAM1,IRAK3,NFKBIA,NFKBIZ,NR4A1,NR4A3,PPARG,PTGS2,PTX3,RGS1,RGS16,RILPL1,TNFAIP3,TRIM63,VCAM1	150 (18)
STAT6		transcription regulator		0,254		3,51E-07	APOE,BCL3,BCL6,CCL24,CIDEC,FABP4,GADD45B,GADD45G,IL33,IL4R,IRS2,NFATC1,NFKBIA,PDK4,PPARA,PPARGC1A,PTGS2,S100A10,SERPINF1	165 (20)
miR-182-5p (and other miRNAs w/seed UUGGCAA)		mature microrna	Inhibited	-2,784	bias	3,90E-07	CDH1,COL11A2,FOXO1,FOXO3,GADD45G,NCAM1,NFASC,VWF
PI3K (family)		group		0,614		3,94E-07	ABCG1,ADM,CCL2,CCNG2,CDH1,DDIT4,FBXO32,FOS,FOXO1,LEP,PTGS2,TGM2,VEGFA	174 (24)
ZMPSTE24		peptidase				4,27E-07	CTSV,CXCL14,DDIT4,GADD45A,GADD45B,GADD45G,ICAM1,IGF1R,RGS16	65 (3)
PI3K (complex)		complex		0,850	bias	4,94E-07	CCNG2,DAPP1,DDIT4,FBXO32,FOS,HAS1,HBEGF,IGF1R,IL33,LEP,NFATC1,PTGS2,RGS2,TGM2,TNFAIP3,VEGFA	161 (20)
ZBTB16	2,066	transcription regulator		0,000		6,13E-07	BCL6,DTX1,F13A1,ID2,ID3,IL4R,KIT,LY86,NFKBIZ,PTGS2,RORC,SELL,TSC22D3,ZBTB16
PNPLA2		enzyme		-0,091		6,37E-07	ICAM1,LEP,PDK4,PPARA,PPARG,PPARGC1A,TRIM63,ULK1	91 (9)
AMPK		complex		1,571		6,86E-07	ADIPOQ,CDH1,FOXO3,PCK1,PFKFB3,PPARGC1A,SLC2A4,UCP3,VCAM1,VEGFA	152 (18)
mir-182		microrna	Inhibited	-2,959	bias	7,63E-07	CDH1,COL11A2,FOXO1,FOXO3,GADD45G,NCAM1,NFASC,SQSTM1,VWF
AGPAT2		enzyme		-1,633		1,00E-06	ADIPOQ,FABP4,LEP,PLIN1,PPARG,SLC2A4
THRB	-0,844	ligand-dependent nuclear receptor	Inhibited	-2,736		1,02E-06	APOA1,CCL2,FOS,IGF1R,NR4A1,PCK1,PER1,PLIN1,PPARG,PTAFR,PTGS2,SFRP1,SFRP4,THRB,THRSP,UCP3	142 (19)
P38 MAPK		group		1,674	bias	1,28E-06	BNIP3,CCL2,CCNG2,CEBPA,FABP4,FBXO32,FOS,ICAM1,KLF15,NGF,NR4A3,PCK1,PPARGC1A,PTGS2,TNIP1,ULK1,VCAM1,VEGFA	157 (17)
HOXA10		transcription regulator		-1,155		1,54E-06	ADIPOQ,ADM,APOE,CTSV,KLF10,KLF9,LEPR,NCAM1,NDRG2,NR4A1,PEG3,THRSP
Nr1h		group		-0,686		1,55E-06	ABCG1,AGT,APOD,APOE,BCL3,C3,CCL2,NFKBIZ,PLIN1,PPARGC1A,PTGS2,SFRP1,SLC2A4,ZBTB16
AHR		ligand-dependent nuclear receptor		1,683		1,66E-06	ADM,CCL21,CDH1,CEBPA,CHST2,CYP2S1,EFEMP1,EGLN3,FABP4,FGF9,FGFR2,FOS,GADD45A,HK2,ITGBL1,KIT,LDHA,PCK1,PPARG,PTGS2,VEGFA	160 (19)
HDAC1		transcription regulator	Activated	2,515		1,69E-06	BCL6,CDH1,CEBPA,GABARAPL1,NFATC1,NFKBIA,PCK1,PFKFB3,PPARGC1A,PTGS2,RORC,SFRP1,SPP1,SQSTM1,TGM2,TSC22D3,TUBB3	144 (16)
ASXL2		other		1,134	bias	1,69E-06	GPCPD1,HK2,KLF15,PLIN1,PPARG,SLC2A4,VEGFA	97 (7)
CIDEC	-1,597	other		-0,478	bias	1,69E-06	CCL2,DGAT2,LEP,PLIN1,PPARA,PPARG,PPARGC1A
Alpha catenin		group		-1,240	bias	1,70E-06	BCL3,C1QTNF2,CTSV,LUM,NFKBIA,NFKBIZ,PTGS2,PTX3,TGM2,TNFAIP3,TWIST1,TWIST2,VCAM1	51 (7)
NR3C2		ligand-dependent nuclear receptor		-0,239		1,71E-06	AGT,CACNA1H,CCL2,DDIT4,GPX1,KLF9,NDRG2,PTGS2,RGS2,TSC22D3,TUBB3,VEGFA	56 (7)
NUPR1		transcription regulator	Activated	2,967		1,92E-06	ABHD15,ADM,ADRB2,BNIP3,CYR61,FOXO3,GADD45A,GPCPD1,HBEGF,HK2,IGF1R,IL6R,IRS2,KDM3A,NDRG1,NT5DC3,OSBPL6,PFKFB3,PFKFB4,PMP22,PPFIBP2,PRND,RNF19B,SHOX2,SHROOM3,SIX4,SLC16A6,TNIP1,ZFP36L1
BMP2		growth factor		-0,928		1,93E-06	CDH1,FABP4,GADD45B,IBSP,KLF9,NFATC1,PPARG,SPP1,TGM2,VEGFA	149 (20)
PTEN		phosphatase		0,052		2,15E-06	ADIPOQ,C3,CDH1,CEBPA,CTSV,CX3CR1,ETS2,FABP4,FOS,FOXO1,FOXO3,PFKFB3,PPARG,PPARGC1A,PTGS2,PTN,TSC22D3,VCAM1,VEGFA	144 (21)
Pkc(s)		group		1,204		2,48E-06	ADM,CCL2,FABP4,FOS,GADD45A,GADD45B,ID2,NR4A3,PER1,PPARA,PTGS2,RGS2,VEGFA	158 (20)
Gsk3		group		0,314		2,53E-06	CEBPA,FABP4,ICAM1,IGF1R,NR4A1,PPARG,SPP1,TNFAIP3,TWIST1	172 (25)
MED1		transcription regulator		-0,648	bias	2,72E-06	ADIPOQ,BCL3,BCL6,BHLHE40,CEBPA,FABP4,FOXO1,GADD45A,ID2,MYOD1,PPARG,SLC2A4,TBX3	53 (3)
ASXL1		transcription regulator		-1,134	bias	2,81E-06	GPCPD1,HK2,KLF15,PLIN1,PPARG,SLC2A4,VEGFA	97 (7)
IRAK4		kinase				2,89E-06	FOS,IFRD1,NFKBIA,NFKBIZ,NOCT,NR4A1,PPARG,RGS16,SLC25A25,TNFAIP3	127 (15)
Agtr1b		g-protein coupled receptor		-0,068		3,14E-06	FOS,PTGS2,SLC2A4,VCAM1	48 (7)
APOE	-1,174	transporter		-1,412	bias	3,31E-06	ADIPOQ,APOA1,APOD,APOE,CTSV,CYR61,ICAM1,IGF1R,INSR,LEP,LIMS2,MGEA5,NELL2,PPARD,PPARG,PPFIBP2,PTGS2,PTX3,SPP1,TNIP1,VCAM1	140 (15)
Hdac		group		-1,414		3,34E-06	BCL6,CCNG2,FBXO32,FOS,GADD45B,IL6R,KCNH2,KLF10,KLF9,NR4A1,RORC,SFRP1,SPP1,TBX3	119 (10)
EZH2		transcription regulator		-0,216		3,75E-06	ACKR3,ADRB2,C3,CDH1,CEBPA,CRISPLD2,MAL2,MYOD1,NFKBIA,PER1,PPARG,PTGS2,S100A4,TBX3,TWIST1,VEGFA,WNT10B	140 (12)
PGR		ligand-dependent nuclear receptor		1,025		3,98E-06	BCL6,CEBPA,FOS,GRB10,HBEGF,ICAM1,KLF11,KLF9,MFAP5,NDRG1,NFKBIA,PPARG,PTGS2,S100A6,TSC22D3	171 (22)
EGLN1		enzyme		-1,211		4,00E-06	ADM,EGLN3,ICAM1,LEP,NGF,PFKL,PTGS2,SELL,VEGFA	102 (8)
ATM		kinase		0,330	bias	4,04E-06	ADIPOQ,GADD45A,GADD45B,GADD45G,IGF1R,LEP,TGM2,TNFAIP3	150 (17)
IL13		cytokine		-0,417		4,07E-06	ACKR3,C3,CCL2,CCL24,CHST2,CTSV,F13A1,FABP4,IRAK3,NFATC1,PPARG,PPARGC1A,RORC,SERPINF1,SLC16A6,SLPI,TGM2,TIMP4,VCAM1	170 (20)
HDAC5		transcription regulator		-0,218		4,47E-06	HK2,NR4A1,PFKL,PPARA,PPARG,PPARGC1A,SLC2A4	8 (2)
MTOR		kinase		0,972		4,83E-06	BNIP3,CCL2,CDH1,CEBPA,DDIT4,FBXO32,HK2,IL4R,LDHA,LEP,NCAM1,PPARG,PPARGC1A,RORC,SLC2A4,SQSTM1,TRIM63	173 (23)
ENPP2		enzyme		1,342	bias	5,17E-06	ADIPOQ,FABP4,LEP,PPARG,PPARGC1A
ALDH1A1		enzyme	Inhibited	-2,200		5,17E-06	FABP4,PCK1,PPARA,PPARD,PPARG	74 (6)
FOXL2		transcription regulator	Activated	2,213		5,34E-06	CYP26B1,FOS,ICAM1,MAFF,NR4A3,PPARGC1A,PTGS2,RGS2,TNFAIP3
JUN		transcription regulator		0,208		5,36E-06	APOE,CCL2,CDH1,FABP4,IBSP,ICAM1,IGF1R,IRS2,NFKBIA,NFKBIZ,NGF,NR4A1,OSM,PTGS2,PTX3,SPP1,VEGFA,WNT9A	147 (17)
Cdk		group	Activated	2,449	bias	5,57E-06	CCL2,DDIT4,GADD45A,GADD45G,PLEKHF1,PPARGC1A,RGS2
OSM	2,326	cytokine		1,821	bias	6,13E-06	CCL2,CCL24,CEBPA,FOS,IL4R,IL6R,OSM,PPARG,VCAM1,VEGFA	169 (22)
EGLN		group	Inhibited	-3,217	bias	6,58E-06	ADM,BNIP3,EGLN3,EIF4EBP1,FOSL2,HK2,LDHA,PPFIA4,RLF,STC1,TMEM107
CREM	0,704	transcription regulator	Activated	2,041		6,86E-06	ADRB1,APOE,BHLHE40,CREM,FOS,GADD45B,IRS2,NR4A1,PDXK,PER1,SIAH2,VEGFA
FGF21		growth factor		0,889	bias	6,88E-06	BDH1,DGAT2,FOS,IRS2,LEP,PCK1,PPARGC1A	96 (7)
PLA2G1B		enzyme		-1,000		7,19E-06	LEP,PPARA,PPARD,PPARG
IL11		cytokine		1,706		7,33E-06	FABP4,FOS,PAPPA2,PPARG,SPP1,VWF	49 (6)
LCAT		enzyme		-1,671		7,33E-06	APOA1,APOE,CEBPA,PPARG,PPARGC1A,UCP3	29 (3)
RNA polymerase II		complex				8,91E-06	ADIPOQ,CDH1,CEBPA,CSDC2,FABP4,FOS,FOSL2,GADD45A,GADD45B,HBB,ICAM1,MEF2A,NFKBIA,PCK1,PPARG,PTGS2,RORC,SPP1	134 (10)
TXN		enzyme		1,457		9,60E-06	APOA1,FOS,ICAM1,NFKBIA,SELL,VEGFA	96 (14)
PPARD	0,961	ligand-dependent nuclear receptor	Activated	2,639		9,90E-06	APOA1,APOE,FABP4,ICAM1,PDE4C,PDK4,PPARD,PPARG,PTGS2,S100A6,SCARB2,SLC22A3,TRIM63,UCP3,VEGFA	140 (21)
miR-23a-3p (and other miRNAs w/seed UCACAUU)		mature microrna				1,01E-05	FBXO32,IL6R,TRIM63
EGR1		transcription regulator		1,469	bias	1,07E-05	CACNA1H,CCL2,CDH1,CREM,GADD45A,HBEGF,ICAM1,IL6R,NDRG1,PPARG,VCAM1,VEGFA	130 (15)
VCAN		other		-1,321		1,07E-05	ADM,APOE,C3,CRISPLD2,CYBA,ICAM1,LGALS3,LOXL4,NFKBIA,RGS2,VCAM1,VEGFA	113 (13)
BMP7		growth factor		0,526		1,09E-05	CCL2,CDH1,CEBPA,IBSP,ID2,IGF1R,PPARG,PPARGC1A	69 (7)
KAT2A		enzyme	Activated	2,000		1,16E-05	BNIP3,FBXO32,GABARAPL1,PCK1,TRIM63	90 (10)
CLEC11A		growth factor				1,25E-05	ANXA1,FOS,LDHA,NR4A1,PMP22,S100A6,SLPI
CAV1		transmembrane receptor		0,478		1,31E-05	ACVRL1,ADIPOQ,CDH1,HK2,ICAM1,INSR,LEP,NFATC1,NR4A1,ST6GALNAC4,VCAM1	163 (18)
ARNT		transcription regulator	Activated	2,425	bias	1,50E-05	ADM,BHLHE41,BNIP3,CYP2S1,HK2,INSR,IRS2,LDHA,SELL,VEGFA	111 (7)
NR1H4		ligand-dependent nuclear receptor		-1,268		1,50E-05	ADRB2,APOA1,CEBPA,GPX1,LDHA,PCK1,PNPLA3,PPARA,PPARG,PPARGC1A,PTGS2,UCP3	146 (17)
FABP5		transporter		1,503		1,66E-05	FABP4,LEP,PPARG,RORC,VEGFA	113 (12)
FOXO1	0,591	transcription regulator		1,711	bias	1,70E-05	ADIPOQ,CCNG2,CTSV,FABP4,FBXO32,FOS,FOXO1,GADD45A,GADD45B,IGF1R,INSR,IRS2,LEP,NFATC1,PCK1,PPARG,PPARGC1A,SELL,SLC2A4,VCAM1	134 (17)
COL18A1		other	Inhibited	-2,345	bias	1,72E-05	CCL2,DDIT4,FOS,ICAM1,ID3,LDHA,PTGS2,VEGFA,VWF	140 (19)
TXNIP		other		1,814		1,79E-05	DDIT4,ICAM1,PPARA,PPARGC1A,PTGS2,THRSP,VEGFA	148 (15)
NR1H3		ligand-dependent nuclear receptor		0,091		1,84E-05	ABCG1,ADRB2,APOA1,APOE,CCL24,NFKBIA,PPARGC1A,PTGS2,SLC2A4,THRB
WNT3A		cytokine		1,212		1,91E-05	CEBPA,CYR61,DDIT4,GADD45G,KCTD12,KIT,LGALS12,PNPLA3,PPARG,ROCK2,TBX3,VEGFA	79 (7)
NCOA2		transcription regulator		-1,276		1,96E-05	ADIPOQ,CEBPA,FABP4,PCK1,PLIN1,PPARG,PTGS2,RET	161 (19)
NFkB (complex)		complex	Activated	3,753	bias	2,01E-05	C3,CCL2,CREM,HIF3A,ICAM1,INSRR,KIT,NFKBIA,NFKBIZ,PIM3,PPARA,PTGS2,SLC2A4,SLC2A5,SLC7A5,TGM2,TNFAIP3,TNIP1,TPO,TWIST1,VCAM1,VEGFA	157 (19)
NFKB1		transcription regulator	Activated	2,586	bias	2,09E-05	ANKRD1,APOE,BHLHE40,CYR61,DTX1,NFATC1,NFKBIA,NR4A1,NR4A3,PTGS2,PTX3,RGS1,VCAM1,VEGFA	149 (16)
TREM1		transmembrane receptor		1,678		2,13E-05	ACKR3,ADRB2,ETS2,GADD45B,HAS1,HBEGF,IL6R,MAFF,MCF2L2,NFKBIA,PPARG,PTGS2,RGS1,RGS16,SPP1	138 (15)
N-cor		group		1,890	bias	2,25E-05	ADIPOQ,CIDEC,CXCL14,FABP4,NFATC1,PCK1,PLIN1,PTGS2,RGL1,SLC2A4	144 (15)
SIN3B		transcription regulator				2,32E-05	BCL6,CCNG2,FBXO32,GADD45B,KLF10	75 (3)
RAC2		enzyme				2,52E-05	ANXA1,FOS,LDHA,NR4A1,PMP22,S100A6,SLPI
SMAD3		transcription regulator		0,293		2,57E-05	ANKRD1,C3,CCL2,CCNG2,CDH1,FOS,HBEGF,LUM,PPARD,PPARGC1A,PTGS2,TBX3,VEGFA	140 (19)
SIN3A		transcription regulator	Inhibited	-2,236	bias	2,58E-05	BCL6,CCNG2,FBXO32,GADD45B,KLF10,MXI1,PEG3,PTGS2
LGALS3	-0,904	other		0,388		2,74E-05	ADIPOQ,CTSV,ICAM1,LGALS12,MGST1,PPARG,PPARGC1A,VCAM1,WNT9A	138 (14)
CD3		complex	Inhibited	-2,652	bias	2,89E-05	BCL6,ETS2,FOS,IL4R,NFATC1,NFKBIA,PDE4D,PPARG,PTGS2,RORC,SLPI,TGM2,TNFAIP3,VEGFA	161 (20)
USF1		transcription regulator		1,729	bias	2,95E-05	AGT,CCNG2,CEBPA,FBXO32,P4HA1,PTGS2,RORC,SPP1
HDAC4		transcription regulator		-0,105		3,02E-05	DLG2,FOS,LDHA,NR4A1,PTGS2,RGS2,SLC2A4,TSPAN13,VCAM1,VEGFA	101 (6)
IL10RA		transmembrane receptor		-0,688		3,10E-05	ABCG1,B3GNT7,BNIP3,C3,CYP2S1,CYR61,DDIT4,EFEMP1,F13A1,LGALS12,LUM,MAOB,NDRG2,NPL,PCK1,PMP22,PPARGC1A,SELL,TGM2
MNT		transcription regulator	Inhibited	-2,236	bias	3,15E-05	BCL6,CCNG2,FBXO32,GADD45B,KLF10
SMAD4		transcription regulator		1,505		3,39E-05	CCNG2,GADD45A,GADD45B,ICAM1,ID2,IRAK3,JAG2,NFKBIA,NPPC,PTGS2,PTX3,TBX3,VEGFA	103 (11)
PML		transcription regulator		1,414		3,41E-05	ADIPOQ,APOA1,APOE,ID2,LEP,NDRG1,PDK4,PPARGC1A,UCP3	112 (10)
AGT	1,581	growth factor		0,256		3,48E-05	AGT,FOS,ICAM1,LEPR,PPARG,SPP1,VEGFA	138 (18)
RXRA		ligand-dependent nuclear receptor		0,728		3,55E-05	APOA1,CEBPA,FABP4,GPX1,MAOB,PPARA,PPARD,PPARG,RET,RORC,SPP1,UCP3	49 (4)
MET		kinase		0,393	bias	3,64E-05	BMF,CDH1,HBEGF,MYOD1,NFKBIZ,PIM3,PTGS2,RILPL1,SPP1,VEGFA	172 (22)
APC		enzyme		-0,124		3,64E-05	CDH1,HK2,ID2,ID3,PDK4,PPARA,PPARD,PTGS2,SPP1,VEGFA	75 (7)
NCOR2		transcription regulator				3,79E-05	C3,FOS,LEP,NFATC1,PTGS2,RORC	111 (12)
PTGS2	2,394	enzyme		0,794		3,82E-05	ANXA1,CCL2,CDH1,FABP4,FOS,ICAM1,LEP,PPARG,PTGS2,SELL,TGM2,VEGFA	140 (15)
IL2		cytokine		0,443	bias	3,92E-05	ANXA1,BCL6,CCL2,CCNG2,CDH1,CX3CR1,FGFR2,FOS,FOXO3,GADD45B,GADD45G,GFRA2,HK2,LGALS12,NDRG1,OSM,PPARG,PTPN3,SPP1,STC2,VEGFA	172 (20)
LDLR		transporter				3,99E-05	ABCG1,APOE,CEBPA,ICAM1,PPARA,PPARG,PPARGC1A,SPP1,UCP3,VCAM1	172 (22)
ADRA1B		g-protein coupled receptor				4,07E-05	CREM,CTSV,DDAH1,FOS,LEP,NR4A1,VEGFA	111 (12)
SELENOS		other	Activated	2,000	bias	4,10E-05	ADIPOQ,CEBPA,FABP4,PPARG
FFAR1		g-protein coupled receptor		1,067	bias	4,10E-05	FABP4,IRS2,NFATC1,PPARGC1A	44 (4)
PLCL2		enzyme		-1,214	bias	4,10E-05	PPARA,PPARD,PPARG,PPARGC1A
PLCL1		enzyme		-1,214	bias	4,10E-05	PPARA,PPARD,PPARG,PPARGC1A
PARP2		enzyme		-1,987		4,10E-05	ADIPOQ,FABP4,LEP,PPARG
CETP		enzyme	Activated	2,183		4,20E-05	APOA1,APOE,PLIN1,PLIN3,PPARG	81 (7)
PRMT5		enzyme	Inhibited	-2,234		4,20E-05	ADIPOQ,CEBPA,FABP4,LEP,PPARG	139 (13)
RUNX2		transcription regulator	Inhibited	-2,179		4,21E-05	CDH1,FGFR2,IBSP,LEP,LGALS3,LUM,MYOD1,SPP1,VEGFA
HNF4A		transcription regulator		-0,791		4,25E-05	AGT,APOA1,APOE,BDH1,CDH1,CEBPA,CIDEC,GPX1,IFI30,LDHA,LGALS3,MAOB,MGST1,PCK1,PPARA,PPARD,PPARG,PPFIBP2,RORC,SPP1,XPNPEP2	68 (7)
LIF		cytokine		1,744		4,37E-05	FOS,GPCPD1,HBEGF,HK2,IBSP,KLF10,LEP,PTGS2,SPP1,VWF	150 (18)
Mek		group		0,066		4,46E-05	ADIPOQ,APOE,BMF,CDH1,ID2,LEP,MAFF,NGF,OSM,PPARGC1A,PTGS2,ROCK2,SLC16A6,TNFAIP3	109 (10)
NCOR1		transcription regulator				4,62E-05	CDH1,CEBPA,PPARG,PTGS2,SERPINF1,THRSP
SRC		kinase		1,598		4,73E-05	CDH1,FOS,IBSP,ICAM1,IGF1R,VCAM1,VEGFA	163 (22)
CLOCK		transcription regulator				4,74E-05	AVPR1A,BHLHE40,CEBPA,GADD45A,GADD45B,ICAM1,KCNS1,NOCT,PER1,PPARA,PTAFR,ST6GALNAC4
estrogen receptor		group		0,428		5,07E-05	ABCG1,ANXA1,C3,CDH1,CDH15,FGFR2,FOS,HBEGF,ICAM1,KLF10,RGS2,SELL,TIMP4,TSC22D3,VEGFA	131 (15)
ADORA2A		g-protein coupled receptor		1,622		5,58E-05	CKB,DGAT2,FOS,NFKBIA,NR4A1,NR4A3,PEG3,PTGS2,TSC22D3,TUBB3,VEGFA	122 (17)
REL		transcription regulator	Activated	2,121	bias	5,97E-05	BCL3,CDH1,CREM,FOS,FOXO3,GADD45B,HBEGF,ICAM1,KPNA3,NFATC1,NFKBIA,NR4A1,NR4A3,RORC,TNFAIP3	113 (10)
Ccl2		cytokine		1,664		6,31E-05	ADIPOQ,CTSV,FABP4,LEP,PPARG,SLC2A4,VCAM1	154 (19)
IFRD1	0,581	other		0,849		6,33E-05	DGAT2,MYOD1,NFATC1,SPP1
SLC16A2		transporter		-0,747		6,70E-05	HR,KLF9,SCUBE1,SLC7A5,STAC2,THRSP
IL1A		cytokine		1,956	bias	7,01E-05	CCL2,FOS,ICAM1,NFKBIA,NFKBIZ,NGF,PTGS2,PTX3,SPP1,TNFAIP3,VCAM1	119 (17)
C3	1,359	peptidase		-0,884		7,25E-05	C3,CDH1,FOS,LEP,SELL,UCP3,VEGFA	93 (8)
MYOC	0,921	other		-1,633		7,66E-05	ANXA1,DDIT4,FBXO32,NFASC,SFRP1,SPP1,STC1,STC2,TRIM63
LDL		complex		0,745		7,74E-05	ABCG1,APOE,C3,CREM,FABP4,GPX1,IRAK3,PPARG	106 (7)
FBXW7		transcription regulator		1,980		7,99E-05	CIDEC,DGAT2,DTX1,FABP4,PPARG,PPARGC1A	9 (2)
SPP1	-1,321	cytokine		0,457		7,99E-05	ADIPOQ,CCL2,CDH1,NDRG2,PLOD1,PPARG,PTGS2,S100A6,SERPINF1,SPP1	166 (23)
IL4		cytokine		1,532		8,04E-05	APOE,BCL3,BCL6,CCL2,CCL24,FOS,GADD45G,HBEGF,ICAM1,IFI30,IL4R,KIT,LGALS3,NDRG1,NFATC1,NFKBIA,NOCT,OSM,PFKL,PMP22,PPARG,PPARGC1A,S100A10,VCAM1	156 (18)
MYC		transcription regulator	Activated	2,088		8,41E-05	ADM,BCL6,CCNG2,CIDEC,DDIT4,EFEMP1,FABP4,FBXO32,GADD45A,GADD45B,GADD45G,HK2,ID2,KLF10,LDHA,LUM,NFKBIA,NGF,PEG3,PFKFB3,PFKL,PMP22,PPARA,PPARD,S100A10,SLC7A5,SPP1,ST3GAL4,TWIST2,VCAM1,VEGFA	143 (13)
NR1H2		ligand-dependent nuclear receptor		0,573		8,42E-05	ABCG1,AGT,APOE,C3,CDH1,NFKBIA,PTGS2,SLC2A4,THRB	92 (7)
Creb		group		-1,134		8,64E-05	AASS,ADIPOQ,ADM,CEBPA,CREM,FOS,KCNC1,PCK1,PLIN3,PPARG,PPARGC1A,PTGS2,RBFOX1,RGS2,VEGFA	139 (13)
Calcineurin protein(s)		complex	Activated	2,109	bias	9,01E-05	FOS,NR4A1,NR4A3,PTGS2,RGS2	143 (18)
ADRB		group		1,987	bias	9,33E-05	CREM,FOS,PPARGC1A,PTGS2	81 (7)
CRY1		enzyme		1,000		9,33E-05	CEBPA,FOS,PCK1,PER1
FASN		enzyme		-1,706		9,46E-05	ADIPOQ,CDH1,DDIT4,FOXO1,PCK1,PTGS2
CRTC3		other				9,74E-05	LEP,PPARGC1A,RGS2
LGALS12	-2,153	other				9,74E-05	CEBPA,LEP,PPARG
ACOT13		enzyme				9,74E-05	PPARA,PPARG,PPARGC1A
HTR2C		g-protein coupled receptor				9,74E-05	LEP,PPARA,PPARG
TBXA2R		g-protein coupled receptor				9,74E-05	ICAM1,PTGS2,VCAM1
Cxcl3		cytokine				9,74E-05	CEBPA,FABP4,PPARG
Muscarinic cholinergic receptor		group				9,74E-05	CYR61,FOS,RGS2
HTT		transcription regulator		-0,870		9,80E-05	ADAM23,AGT,APOA1,APOE,BAIAP2,CEBPA,CHRNA1,FOS,GADD45G,KLF9,LDHA,MICU1,MYOD1,NR4A1,NTRK2,PDXK,PER1,PPARGC1A,SERPINF1,SFRP1,SPP1,SQSTM1,TGM2,VCAM1	134 (13)
CD40		transmembrane receptor		0,245		9,98E-05	BCL6,CCL2,ICAM1,IL6R,KLF9,LGALS3,NFATC1,NFKBIA,SELL,VCAM1,VEGFA,ZBTB16	114 (14)
HDAC2		transcription regulator	Activated	2,449		1,02E-04	BCL6,CDH1,GABARAPL1,NFATC1,NFKBIA,PTGS2,RORC,SFRP1,SQSTM1,STMN2	95 (11)
STK11		kinase		0,287	bias	1,07E-04	CCL2,CDH1,FGFR2,IL33,LUM,PTGS2,SPP1,VEGFA	139 (17)
IL18		cytokine		1,998	bias	1,11E-04	ADIPOQ,CCL2,CDH1,ICAM1,NFKBIZ,PTGS2,SELL,VCAM1,VEGFA	151 (20)
AKT1		kinase		-1,063		1,11E-04	ADIPOQ,FBXO32,FOXO1,IRS2,KLF15,LEP,NFATC1,PPARG,TRIM63	136 (20)
GNB1		enzyme				1,12E-04	CREM,FOSL2,JAG2,MXI1,NR4A1,TSC22D3
CDKN2A		transcription regulator		-0,529		1,13E-04	C3,CCL2,CCL24,CXCL14,FOS,GADD45G,GFRA2,LGALS3,PEG3,PTGS2,VEGFA,XCR1	143 (16)
GNB2		enzyme				1,31E-04	CREM,FOSL2,JAG2,MXI1,NR4A1,TSC22D3
TAF4		transcription regulator		0,689	bias	1,32E-04	BCL6,CDH1,HBEGF,ID2,LUM,MAFF,PTN,SCUBE1,SPP1
BMP15		growth factor		0,849	bias	1,32E-04	ID2,ID3,PTGS2,PTX3
RARRES2		transmembrane receptor		-1,000		1,32E-04	ADIPOQ,LEP,PLIN1,SLC2A4
NR4A1	1,436	ligand-dependent nuclear receptor		1,720		1,39E-04	ADIPOQ,ADM,APOD,FABP4,LEP,NR4A3,PPARG,RAP1GAP2,SLC2A4,UCP3	94 (11)
TAF4B		transcription regulator		1,214	bias	1,40E-04	NFKBIA,RET,SPP1,TNFAIP3,ZBTB16
AZGP1		transporter		-0,425		1,40E-04	CDH1,FBXO32,HK2,TRIM63,UCP3	63 (6)
IL5		cytokine		1,387	bias	1,48E-04	BCL6,BNIP3,CCL2,EGLN3,EIF4EBP1,GADD45G,IFI30,NDRG1,P4HA1,PMP22,S100A4,S100A6,SLC7A5
TP63		transcription regulator	Activated	2,169		1,52E-04	ADM,BCL3,BHLHE40,CDH1,CEBPA,CYR61,DDIT4,FGFR2,FOXO3,GADD45A,HBEGF,HK2,ID3,JAG2,PPARA,S100A4,ULK1	154 (15)
Jnk		group		1,059		1,53E-04	CCL2,CDH1,FABP4,FBXO32,FOS,ICAM1,NR4A1,PPARD,PTGS2,TGM2,VCAM1	166 (24)
SATB1		transcription regulator		-1,030		1,64E-04	F5,GADD45B,GNG4,HBB,ID3,IL4R,MEF2A,PTGS2,RGS1,SELL,SUN2,TSC22D3
LPIN1		phosphatase		1,977		1,72E-04	APOE,CEBPA,FABP4,PPARG,PTGS2	157 (20)
ALOX15		enzyme		0,374		1,72E-04	ICAM1,PPARD,PPARG,RGS2,VCAM1
CD44		other		-0,817	bias	1,75E-04	ACKR3,ADRB2,CIDEC,CX3CR1,IRAK3,ITGBL1,LGALS3,LIMS2,MGEA5,SELL,SPP1,TWIST1,VCAM1	73 (7)
SURF1		enzyme		-1,982	bias	1,82E-04	INSR,PPARA,PPARGC1A,SLC2A4
TREM2		transmembrane receptor	Inhibited	-2,000		1,82E-04	CX3CR1,NFKBIA,PTGS2,TNFAIP3
IDH2		enzyme				1,82E-04	ADIPOQ,CDH1,CEBPA,PPARG
BCR (complex)		complex		-0,126	bias	1,85E-04	BCL6,CCNG2,FOS,KLF9,PTAFR,PTGS2,S100A10,SELL,ZBTB16	143 (19)
CCAR1		transcription regulator				1,92E-04	CEBPA,PPARG,RGS2	77 (7)
GPAT3		enzyme				1,92E-04	DGAT2,PPARG,SLC2A4
SERPINA12		other				1,92E-04	ADIPOQ,LEP,SLC2A4
CYSLTR1		g-protein coupled receptor				1,92E-04	CDH1,FOS,NFATC1
KLF2		transcription regulator		-0,692		2,04E-04	ACKR3,CX3CR1,FABP4,HBB,PTGS2,SELL
CDK9		kinase		1,000	bias	2,10E-04	FOS,NFKBIA,PDK4,PPARG,TNFAIP3	69 (3)
NFYB		transcription regulator				2,10E-04	FGFR2,GADD45A,IBSP,S100A4,VWF
HMOX1		enzyme	Inhibited	-2,789		2,14E-04	ADIPOQ,CCL2,ICAM1,ID3,PTGS2,RORC,VCAM1,VEGFA	160 (19)
Histone h3		group				2,31E-04	ACKR3,ADIPOQ,AHSP,CCL2,CDH1,CEBPA,FABP4,FGFR2,FOS,ICAM1,ID2,IGF1R,IL6R,NFKBIA,PPARG,PTGS2,SFRP1,SLC16A6,SPP1,TBX3,TNFAIP3,VEGFA	137 (16)
TLR7/8		group	Activated	2,236	bias	2,35E-04	CCL2,NFKBIA,NFKBIZ,PTGS2,RGS1,TNFAIP3	154 (19)
Raf		group				2,35E-04	ID2,IGF1R,MAFF,PPARGC1A,SLC16A6,TNFAIP3	54 (3)
STK40		kinase				2,35E-04	APOE,CCL2,CEBPA,FABP4,PPARG,PTGS2	82 (7)
MAPK8		kinase		1,414		2,36E-04	CDH1,FOS,FOSL2,FOXO1,LEP,PPARGC1A,PTGS2,PTX3,TNFAIP3	126 (20)
HGF		growth factor		0,487		2,40E-04	CCL2,CCNG2,CDH1,FOS,ICAM1,IRX5,LDHA,PLOD1,PTGS2,VCAM1,VEGFA	140 (20)
F3		transmembrane receptor		1,086	bias	2,44E-04	EFEMP1,ICAM1,VCAM1,VEGFA	116 (12)
ACVRL1	-0,451	kinase		-0,152		2,44E-04	ID2,LYVE1,VCAM1,VEGFA
HNRNPA2B1		other				2,71E-04	CDH1,CIDEC,EYA4,KCTD12,LEPR,NPR3,P4HA1,PDE1A,PPARGC1A,SRPX,TWIST1
SOX2		transcription regulator		-0,509		2,85E-04	BHLHE40,CXCL14,DLX4,EFEMP1,ETS2,GADD45B,KDM3A,PEG3,PPARA,PPARG,SGK2,TBX3,TEC,TUBB3,TWIST2,VEGFA	22 (2)
TCF7		transcription regulator				3,02E-04	CEBPA,PPARA,PPARD,PPARG,RORC
MAX		transcription regulator	Inhibited	-2,449	bias	3,04E-04	BCL6,CCNG2,FBXO32,GADD45A,GADD45B,ID2,KLF10
KRAS		enzyme		0,616		3,10E-04	BDH1,BNIP3,CDH1,DDAH1,EFEMP1,GADD45A,IGF1R,LDHA,NCAM1,NRN1,PEG3,PFKL,PPARD,S100A4,SQSTM1,ZFP36L1	140 (13)
ACACB		enzyme		-0,577	bias	3,20E-04	LEP,PPARA,PPARG,SLC2A4
P2RY4		g-protein coupled receptor				3,30E-04	ICAM1,TIMP4,VCAM1
TEF		transcription regulator				3,30E-04	CREM,PDXK,PPARA
RBCK1		transcription regulator				3,30E-04	ICAM1,TNFAIP3,VCAM1	67 (9)
FOXO4		transcription regulator		1,980	bias	3,35E-04	BCL6,BNIP3,CCNG2,FABP4,GADD45A,GADD45B,SELL,VCAM1	108 (11)
ZFP36		transcription regulator		-1,446	bias	3,38E-04	FOS,ICAM1,OSM,PTGS2,SPP1,TMCC2,VCAM1	48 (6)
HSD11B1		enzyme				3,59E-04	AGT,APOA1,PDK4,PPARA,PPARGC1A
ZEB2		transcription regulator				3,59E-04	CDH1,CX3CR1,ID2,SELL,SFRP1
VDR		transcription regulator		-1,755		3,65E-04	ADIPOQ,AGT,ICAM1,LEP,NGF,PTGS2,SPP1,UCP3	92 (7)
YAP1		transcription regulator				3,74E-04	ANKRD1,CYR61,FBXO32,IGF1R,LDHA,PTGS2,TRIM63	32 (3)
TCR		complex		1,698		3,94E-04	ADM,APOD,APOE,BCL3,CDH1,F5,FOS,GADD45B,GADD45G,ID3,NFATC1,NFKBIA,NR4A1,SELL,SIAH2,TNFAIP3	137 (16)
PPRC1		transcription regulator		1,633	bias	3,96E-04	DDIT4,HK2,MYCT1,NFKBIZ,PTGS2,ZFP36L1
Tlr		group				3,96E-04	BCL6,CCL2,HBEGF,ID2,IL33,NFKBIA
XDH		enzyme		1,000	bias	4,12E-04	CEBPA,PPARA,PPARG,SPP1
SERPINF1	-0,546	other		0,845		4,12E-04	ADIPOQ,CEBPA,PPARG,PPARGC1A	134 (13)
IGF1R	0,530	transmembrane receptor		1,923	bias	4,18E-04	ANKRD1,CAVIN3,CD300C,CDH1,CEBPA,FOS,GRB10,ID2,IGF1R,IRS2,MYOD1,PTGS2,S100A4,TPO,TWIST1	173 (22)
ZBED6		other		-1,342	bias	4,23E-04	DDIT4,FOSL2,MAP3K14,ROCK2,TUBB3
THRA		ligand-dependent nuclear receptor	Inhibited	-2,236		4,31E-04	APOA1,CCL2,CEBPA,FOS,PCK1,PPARG,PTAFR,THRSP	128 (19)
AIP		transcription regulator	Activated	2,449		4,47E-04	ACKR3,CX3CR1,GNG4,NPR3,RGS16,RGS2
ADRA1D		g-protein coupled receptor				4,47E-04	CREM,CTSV,DDAH1,FOS,NR4A1,VEGFA
Map3k7		kinase		1,941	bias	4,55E-04	BHLHE40,HBEGF,NFKBIZ,NGF,PTGS2,RILPL1,VCAM1	172 (21)
ZFAT		transcription regulator				4,67E-04	FOXO1,SQSTM1
SLC27A4		transporter				4,67E-04	CEBPA,PPARG
RETSAT		enzyme				4,67E-04	FABP4,PPARG
C1QL4		other				4,67E-04	CEBPA,PPARG
MYBBP1A		transcription regulator				4,67E-04	PPARGC1A,SLC2A4
PLSCR3		enzyme				4,67E-04	ADIPOQ,LEP
ID4		transcription regulator				4,67E-04	CEBPA,PPARG
KDM1A		enzyme		0,581		4,68E-04	AGT,BARX2,CDH1,DAPP1,HBB,ID2,SFRP1,SFRP4	81 (6)
TICAM1		other	Activated	3,121	bias	4,76E-04	BCL3,CCL2,ETS2,ICAM1,MAFF,NFKBIA,NFKBIZ,PTGS2,TNFAIP3,VCAM1	132 (16)
MGEA5	0,598	enzyme		-1,739		4,77E-04	ADIPOQ,APOE,CCL2,CCNG2,CDH1,CDH15,CEBPA,CX3CR1,FGF9,GADD45A,GADD45G,GDF10,GFRA3,GRIN3A,GTF2IRD1,IL6R,LEP,MAMLD1,PLIN3,S100A6	89 (6)
E2F1		transcription regulator		-1,344		4,95E-04	ADIPOQ,BNIP3,CEBPA,EYA4,FGFR2,FOS,ICAM1,ID3,IRS2,JMY,KIT,LEP,MGEA5,NFKBIA,PDK4,PPARGC1A,ULK1,VCAM1	165 (19)
F2		peptidase	Activated	2,137	bias	4,95E-04	ADIPOQ,FOS,ICAM1,IGF1R,PTGS2	173 (21)
PRKCB		kinase		0,714		4,95E-04	ADRB1,FOS,IRS2,PPARGC1A,PTGS2	183 (26)
MARK2		kinase		0,447	bias	4,95E-04	ADIPOQ,LEP,NFKBIZ,PTGS2,RILPL1
CBL		transcription regulator				4,95E-04	FGFR2,INSR,LEP,NR4A1,UCP3
PTH		other				5,00E-04	CREM,FOS,IL6R,RGS1,RGS2,SFRP4,SPP1	88 (8)
MTORC1		complex	Activated	2,415	bias	5,03E-04	HK2,LDHA,PPARGC1A,PTGS2,RORC,SLC2A4	99 (13)
KLF6		transcription regulator		-0,061		5,03E-04	BCL6,CCL2,CDH1,NFKBIA,PTGS2,VEGFA	100 (14)
AR		ligand-dependent nuclear receptor		0,958		5,05E-04	ABCG1,ADM,ANKRD1,AVPR1A,CDH1,CHRNA1,DDIT4,ETS2,FGFR2,IGF1R,LMOD1,MYOD1,P4HA1,SCN4A,SLC43A1,SPP1,TUBB3,TWIST1,VEGFA	109 (14)
FOXA2		transcription regulator		1,000		5,13E-04	APOA1,C3,CCL24,CDH1,CEBPA,GRIN3A,IL33,PCK1,PPARA,PPARG,RORC	94 (7)
CD28		transmembrane receptor	Inhibited	-2,618		5,13E-04	BHLHE40,FOS,HK2,LDHA,NFATC1,NFKBIA,PDE4D,PTGS2,RORC,SLC7A5,TNFAIP3	99 (13)
TIA1		other				5,20E-04	HBB,PTGS2,VEGFA
CCDC80		other				5,20E-04	CEBPA,LEP,PPARG
FMO3		enzyme	Activated	2,000	bias	5,20E-04	FOXO1,PDK4,PPARA,PPARGC1A
PPARA	0,824	ligand-dependent nuclear receptor		0,807		5,58E-04	ADIPOQ,APOA1,C3,CEBPA,CIDEC,FABP4,FOS,MGST1,NFKBIA,PAQR7,PCK1,PDK4,PLIN1,PPARA,PPARG,PPARGC1A,PTGS2,UCP3,VCAM1,VEGFA	153 (21)
PLAU		peptidase		0,816		5,64E-04	ABCG1,CYR61,ICAM1,PIM3,PTN,SLPI
ADRA1A		g-protein coupled receptor				5,64E-04	CREM,CTSV,DDAH1,FOS,NR4A1,VEGFA
GATA3		transcription regulator		0,000		5,72E-04	ADM,BMF,DTX1,FOS,KIT,PPARA,PPARD,PPARG,RET,SLPI,ZBTB16
AGTR1		g-protein coupled receptor				5,77E-04	AGT,CYBA,FOS,MGST1,PTGS2	115 (13)
NR1D1		ligand-dependent nuclear receptor				5,77E-04	BNIP3,CTSV,FOS,RORC,ULK1
STAT1		transcription regulator		0,338	bias	5,79E-04	AGT,ALAS2,BCL6,BTNL9,C3,CBFA2T3,CCL2,CREM,CX3CR1,FOXO1,ICAM1,IFI30,KCTD12,PTN,RORC	147 (19)
BRD4		kinase		1,432	bias	5,93E-04	BCL3,BDH1,BHLHE40,CEBPA,FOS,FOSL2,ID2,SLC16A9	81 (6)
RIPK2		kinase		1,938		6,02E-04	DGAT2,ICAM1,IL33,PPARA,PPARD,PPARGC1A,VCAM1	153 (20)
PRNP		other		0,179		6,32E-04	APOE,CCL2,ETS2,FGF9,ID2,PRND
ZBTB20		transcription regulator		-1,664		6,32E-04	LEP,LEPR,NFKBIA,PCK1,PDK4,PPARGC1A	71 (7)
EIF4EBP1	0,760	translation regulator		-0,849		6,48E-04	CEBPA,LEP,PPARG,PPARGC1A
IGFBP3		other		-0,927		6,48E-04	ADIPOQ,ICAM1,LYVE1,VCAM1	132 (14)
CD40LG		cytokine	Activated	2,611	bias	6,48E-04	BCL6,CCL2,ICAM1,NFKBIA,PTGS2,TNFAIP3,VCAM1,VEGFA,ZFP36L1	114 (14)
NFKBIA	0,686	transcription regulator		1,309		6,59E-04	ANKRD1,C3,ICAM1,MYOD1,PTGS2,VCAM1,VEGFA	118 (14)
TLR3		transmembrane receptor		1,819	bias	6,62E-04	C3,FOS,GADD45B,ICAM1,IL33,LIX1,NFKBIZ,NR4A1,PFKFB3,PTGS2,PTX3,RGS1,SLPI	139 (17)
NRIP1		transcription regulator				7,05E-04	CCNG2,OPLAH,PDK4,PTGS2,PTX3,THRSP
EGF		growth factor		0,577	bias	7,39E-04	CDH1,FOS,NGF,PPARG,PTGS2,S100A10,S100A4,ST3GAL4,VEGFA	125 (14)
Mir218		microrna				7,67E-04	DKK2,IBSP,SPP1
Nos		group				7,67E-04	CDH1,FOS,VEGFA
FFAR4		g-protein coupled receptor				7,67E-04	INSR,LEP,PTGS2
SIK3		kinase				7,67E-04	ADIPOQ,LEP,PPARGC1A
HIF1AN		enzyme				7,67E-04	ADM,EGLN3,HK2
NEK6		kinase				7,67E-04	PTGS2,RGS1,RILPL1
AEBP1		peptidase				7,67E-04	ABCG1,APOE,PPARG
HBB	1,028	transporter				7,67E-04	DLX4,ICAM1,VCAM1
LRP1		transmembrane receptor		1,980		7,69E-04	CDH1,SERPINF1,SLC2A4,SQSTM1,WNT10B
YBX1		transcription regulator		1,342		7,69E-04	EFEMP1,FOS,HBB,PTGS2,STC2
BMP6		growth factor		1,400	bias	7,85E-04	HBEGF,IBSP,ID2,ID3,PMP22,PTGS2,VEGFA	84 (7)
Mt2		other		0,305	bias	7,96E-04	CEBPA,ETS2,FOS,LEP	91 (7)
SRA1		transcription regulator		-1,000	bias	7,96E-04	ADIPOQ,FABP4,PPARA,PPARG	105 (7)
Esrra		transcription regulator		0,447		8,00E-04	BDH1,PCK1,PDK4,PFKL,PPARGC1A,PTGS2,SPP1,STAC2
PAX7		transcription regulator		-0,363	bias	8,55E-04	EYA4,ID2,ID3,LIX1,PARM1,PEG3,PPARG
PDLIM2		other		-0,707		8,60E-04	CDH1,CRISPLD2,HBEGF,KCTD12,KIT,NPR3,SLC22A3,STC2
IL15		cytokine		1,536		8,70E-04	CCL2,CX3CR1,HK2,IGF1R,LDHA,LEP,PFKFB3,PFKL,SELL,TKTL1,VEGFA	136 (18)
DGCR8		enzyme		0,816		8,71E-04	CDH1,FOS,ID2,NCAM1,NFATC1,PMP22
CD36		transmembrane receptor		-0,447	bias	8,82E-04	ADIPOQ,LEP,PPARG,PPARGC1A,SLC2A4	121 (13)
LRP6		transmembrane receptor		-0,927		8,82E-04	HK2,LEPR,PNPLA3,PPARGC1A,ROCK2	31 (3)
WT1		transcription regulator	Inhibited	-2,560		8,82E-04	CCL2,CTSV,GRB10,HBEGF,IGF1R,INSR,LGALS3,MGST1,NDRG1,NTRK2,SQSTM1,VEGFA
IL10		cytokine		-1,464		9,15E-04	BCL3,CCL2,ICAM1,IL33,IL4R,PTGS2,SELL,TWIST1,TWIST2,VCAM1,VEGFA	134 (18)
RORA		ligand-dependent nuclear receptor				9,15E-04	CCL24,GADD45B,GPX1,NFKBIA,NOCT,NTRK2,PCK1,PPP1R3C,RBFOX1,RORC,SLC15A4	97 (7)
PRKCE		kinase		1,549	bias	9,64E-04	CDH1,CYR61,PTGS2,RGS2,VCAM1,VEGFA	127 (16)
NOX4		enzyme	Activated	2,000	bias	9,66E-04	BMF,CCL2,ICAM1,VEGFA	143 (22)
Mt1		other		0,305	bias	9,66E-04	CEBPA,ETS2,FOS,LEP	91 (7)
GJA1		transporter		-1,000		9,66E-04	FOXO1,GJC2,SPP1,VEGFA
IDH1		enzyme		-1,000	bias	1,01E-03	CDH1,FABP4,LEP,PPARG,SLC2A4	78 (6)
GSK3B		kinase		-0,338		1,01E-03	CCL2,IGF1R,IRS2,NFKBIZ,PMP22,PTGS2,SPP1	173 (23)
MAPK14		kinase		1,088		1,01E-03	CCL2,CDH1,EFEMP1,FOS,NFATC1,PCK1,PPARGC1A,PTGS2,TGM2	159 (23)
NCOA3		transcription regulator		-1,458	bias	1,07E-03	CEBPA,FGFR2,LDHA,PPARD,PPARG,PTGS2	113 (11)
PPP3CB		phosphatase				1,08E-03	FBXO32,GADD45A,TRIM63
ERBB3		kinase				1,08E-03	CDH1,PTGS2,VEGFA	151 (20)
USP19		peptidase				1,08E-03	BNIP3,FBXO32,TRIM63
CNOT3		other				1,08E-03	LEPR,PDK4,PPARGC1A
PTGFR		g-protein coupled receptor				1,08E-03	FABP4,NR4A1,PTGS2
RETNLB		other		0,378	bias	1,09E-03	CCL2,FABP4,IL4R,KLF15,MYCT1,NR4A1,SFRP1
ERBB2		kinase	Activated	2,437	bias	1,13E-03	BCL3,BHLHE40,CBFA2T3,CCL2,CIDEC,DTX1,EIF4EBP1,FGF9,FOS,FOXO1,HBEGF,ID2,IL6R,JAG2,KIT,LUM,PPARG,PRIMA1,PTGS2,SRPX,TWIST2,VEGFA	151 (23)
KLF15	1,503	transcription regulator		0,017	bias	1,14E-03	DGAT2,PDK4,PPARG,PPARGC1A,UCP3
FST		other		-1,000		1,14E-03	ADIPOQ,FABP4,PPARG,PPARGC1A,THRSP	106 (7)
IPMK		kinase		1,964	bias	1,16E-03	CYR61,FOS,PER1,PMP22
ALB		transporter		0,919	bias	1,16E-03	AGT,CYBA,SQSTM1,VEGFA
GDF2		growth factor		0,687	bias	1,16E-03	ID2,LYVE1,NGF,TUBB3
EZR		other		-0,916		1,16E-03	CDH1,DDIT4,EIF4EBP1,PTGS2	127 (13)
AGER		transmembrane receptor		1,468		1,17E-03	CCL2,ICAM1,IL4R,PTGS2,VCAM1,VEGFA	136 (20)
SCD		enzyme		-1,161		1,17E-03	GADD45A,LEP,PCK1,PPARD,PPARGC1A,UCP3	124 (17)
SNAI1		transcription regulator				1,17E-03	ANKRD1,CDH1,CYR61,IBSP,PTGS2,TWIST1	37 (4)
HDAC3		transcription regulator				1,19E-03	CDH1,IBSP,ICAM1,NFATC1,NFKBIA,PTGS2,SPP1	73 (7)
EBF1		transcription regulator		0,083	bias	1,21E-03	ADIPOQ,EIF4EBP1,FOXO1,HK2,INSR,PPARG,PPARGC1A,PPP1R3C,SLC2A4	124 (13)
TSC2		other		-0,351		1,21E-03	ANXA1,FOS,HK2,IRS2,LGALS3,MAOB,PDK4,S100A6,THRSP
EIF2AK3		kinase				1,22E-03	EIF4EBP1,ETS2,GADD45A,NDRG1,SIAH2,SQSTM1,VEGFA,WFS1	111 (7)
MED13		transcription regulator	Activated	2,000	bias	1,29E-03	CIDEC,NTRK2,PPARG,SLC2A4,THRSP
IgG		complex		0,426		1,32E-03	ADM,ALDH3B2,APOE,C3,CCL2,GPX1,LGALS3,PTGS2,TNFAIP3,VEGFA	153 (17)
NOS2		enzyme		1,807		1,35E-03	ADIPOQ,BNIP3,FABP4,FOXO1,IRS2,LEP,NFKBIA,PPARGC1A,PTGS2,SLC2A4,VEGFA	148 (21)
BBS12		other				1,38E-03	ADIPOQ,LEP
IRS		group				1,38E-03	DGAT2,VEGFA
lipoxygenase		group				1,38E-03	CCL2,RGS2
Cpla2		group				1,38E-03	PTGS2,VEGFA	91 (10)
Sod		group				1,38E-03	ICAM1,VCAM1	115 (13)
HINT2		other				1,38E-03	ADIPOQ,LEP
SLC30A7		transporter				1,38E-03	INSR,IRS2
Akr1b7		enzyme				1,38E-03	ADIPOQ,LEP
GFPT1		enzyme				1,38E-03	LEP,PPARG	83 (7)
DLX4	-1,277	transcription regulator				1,38E-03	DLX4,VEGFA
GALNT1		enzyme				1,38E-03	IBSP,SPP1
HSPB3		other				1,38E-03	CCL2,ICAM1
BCAT2		enzyme				1,38E-03	ADIPOQ,LEP
HSPB6		other				1,38E-03	CCL2,ICAM1	67 (7)
TRHR		g-protein coupled receptor				1,38E-03	LEP,LEPR	70 (7)
USP4		peptidase				1,38E-03	CDH1,RORC
CIDEB		other				1,38E-03	ADIPOQ,LEP
TEK		kinase				1,38E-03	TUBB3,VEGFA
SLC27A1		transporter				1,38E-03	CEBPA,PPARG
RAPGEF4		other				1,38E-03	NFATC1,SPP1
PLA2G16		enzyme				1,38E-03	ADIPOQ,LEP
MTA2		transcription regulator				1,38E-03	HBB,ID2,KIT,SLC4A1
ANXA1	-0,593	enzyme				1,38E-03	PTGS2,RORC,SELL,TSC22D3	62 (7)
Pka		complex		0,708		1,38E-03	FOS,IGF1R,LEP,NGF,NR4A1,NR4A3,RGS2	145 (21)
TGFBR1		kinase		1,664	bias	1,42E-03	BHLHE40,CDH1,FGF9,PDK4,TWIST1,WNT9A
KITLG		growth factor		1,170		1,42E-03	CCL2,CEBPA,FOS,KIT,OSM,PTGS2	142 (22)
COL1A1		other				1,46E-03	CCL2,ICAM1,VCAM1
RGS2	0,774	other				1,46E-03	FABP4,HBEGF,PPARG
ROCK2	0,489	kinase				1,46E-03	CEBPA,MYOD1,PPARG
CST3		other				1,46E-03	FOS,NFATC1,NFKBIA
PCK1	-2,391	kinase				1,46E-03	IRS2,PCK1,SLC2A4
HDAC9		transcription regulator				1,46E-03	CEBPA,NR4A1,SLC2A4	4 (2)
OSTM1		other				1,46E-03	BCL6,FOS,NFATC1
TAS1R3		g-protein coupled receptor				1,46E-03	CEBPA,DDIT4,PPARG
FAS		transmembrane receptor		-0,056		1,48E-03	CCL2,FOXO3,ICAM1,LUM,NFKBIA,NUAK2,SPP1,TNFAIP3	82 (11)
DYSF		other				1,49E-03	ANKRD1,ANXA1,CTSV,CYBA,GABARAPL1,LGALS3,S100A4
ITGB1		transmembrane receptor		1,477		1,55E-03	CCL2,CDH1,FOS,PTGS2,RORC,VEGFA	148 (20)
TFAP2A		transcription regulator				1,55E-03	CDH1,CEBPA,ITGBL1,PPARD,PPARG,VEGFA
UHRF2		enzyme	Activated	2,000	bias	1,63E-03	CKB,FOXO1,FOXO3,JAG2
CCR1		g-protein coupled receptor	Activated	2,000		1,63E-03	CTSV,FOS,NFATC1,SPP1
NFATC3		transcription regulator		1,199		1,63E-03	DDIT4,FOS,NFATC1,PTGS2
ALOX5		enzyme		0,849		1,63E-03	LEP,NFATC1,PPARA,PTGS2	95 (7)
GNAS		enzyme	Activated	2,176		1,64E-03	CEBPA,FOS,LEP,PPARG,PPARGC1A	108 (10)
SMAD7		transcription regulator		-0,651		1,64E-03	HBEGF,ICAM1,ID2,ID3,NFKBIA	40 (5)
CHD4		enzyme		-0,447	bias	1,70E-03	HBB,ID2,OPRL1,RORC,SCN3B,SFRP4
TET2		enzyme		1,000		1,70E-03	BCL3,BHLHE40,CYP2S1,FOSL2,IGF1R,MAFF,RGS1,SLC6A4,ZBTB16
IL17A		cytokine	Activated	2,946	bias	1,79E-03	CCL2,GADD45A,HBEGF,ICAM1,NFKBIZ,PPARG,PTGS2,RGS16,VCAM1	157 (19)
CXCL8		cytokine		1,559		1,83E-03	ACKR3,HAS1,IFRD1,PTGS2,SELL
MMP9		peptidase		1,715		1,85E-03	CDH1,FOS,ICAM1,JAG2,NFATC1,VEGFA	138 (18)
GDF9		growth factor		1,131		1,91E-03	ID2,ID3,KIT,PTGS2
NOS1		enzyme		0,900		1,91E-03	ADIPOQ,FBXO32,FOS,TRIM63	82 (7)
VGLL3		other				1,91E-03	ADM,GADD45B,SPP1
NELFB		other				1,91E-03	GADD45A,GADD45B,VEGFA
APOA4		transporter				1,91E-03	DGAT2,FOS,FOXO1
RYR2		ion channel				1,91E-03	FOXO1,PCK1,PPARA
UBD		other				1,91E-03	PPARA,PPARGC1A,UCP3
CRY2		enzyme				1,91E-03	FOS,PCK1,PER1	76 (4)
SAT1		enzyme				1,91E-03	KLF9,LEP,PPARGC1A
NTRK1		kinase				1,91E-03	FOS,NR4A1,RET	18 (3)
PSMD10		transcription regulator				1,91E-03	CDH1,EIF4EBP1,ICAM1
PPP3CA		phosphatase				1,91E-03	IGF1R,SLC2A4,SPP1
PRKD1		kinase				1,91E-03	NR4A1,PTGS2,VCAM1	135 (15)
NFE2L2		transcription regulator		0,099	bias	2,13E-03	ALAS2,BNIP3,CDH1,CEBPA,FABP4,FOXO3,GNA14,GPX1,IFRD1,MGST1,NOCT,NRSN1,PPARG,PPARGC1A,PTGS2,THRSP,VEGFA	152 (20)
KIT	1,082	transmembrane receptor				2,15E-03	CCL2,ICAM1,IL4R,KIT,LGALS3,OSM,SH3BP2,SPP1
F7		peptidase	Activated	2,000	bias	2,22E-03	FOS,GADD45A,HBEGF,VEGFA	82 (7)
CARM1		transcription regulator				2,22E-03	C3,GADD45A,ICAM1,STC2
DDIT3		transcription regulator		0,179		2,27E-03	ANKRD1,CEBPA,FOXO1,PPARG,PPARGC1A	109 (10)
GFI1		transcription regulator		-1,410	bias	2,29E-03	BCL3,CEBPA,ETS2,ICAM1,ID2,IL6R,NFKBIA
TRAF3		enzyme	Inhibited	-2,433		2,38E-03	ADM,MAP3K14,NDRG1,NFKBIA,PPFIBP2,TNFAIP3
BMP4		growth factor		-0,378	bias	2,41E-03	CEBPA,DLX4,MFAP5,PAPPA2,PPARD,PPARG,TGM2,VEGFA	86 (6)
CMKLR1		g-protein coupled receptor				2,45E-03	ADIPOQ,PLIN1,SLC2A4
Lymphotoxin		complex				2,45E-03	CCL2,ICAM1,VCAM1
FABP2		transporter				2,45E-03	LEP,PPARA,PPARG
BDKRB2		g-protein coupled receptor				2,45E-03	FOXO1,ICAM1,PTGS2
PRKAR2B		kinase				2,45E-03	FOS,LEP,PPARG	71 (7)
TACR1		g-protein coupled receptor				2,45E-03	FOS,LEP,PTGS2	141 (20)
TNFRSF12A		transmembrane receptor				2,45E-03	CCL2,MYOD1,PPARGC1A
PRKCA		kinase		1,890		2,45E-03	CCL2,DTX1,ID2,ID3,PTGS2,VCAM1,VEGFA	144 (21)
DICER1		enzyme		0,218		2,46E-03	APOD,CDH1,CYR61,FOS,ICAM1,ID3,NFATC1,OPTN,PMP22,RBFOX1,RBM38,RET,SERPINF1,SFRP4
JAK1		kinase				2,52E-03	BCL3,BMF,CCL2,FOS,MYOD1	73 (7)
IKZF1		transcription regulator		-0,055		2,56E-03	ABCA9,ALAS2,DTX1,KIT,NCAM1,SLPI,VWF,WNT10B
ECSIT		transcription regulator		1,982	bias	2,56E-03	BCL3,NFKBIA,PTGS2,TNFAIP3	56 (8)
Hsp27		group		1,131		2,56E-03	EIF4EBP1,FOS,IL6R,PTGS2	121 (10)
NOS3		enzyme		-1,214		2,56E-03	ADIPOQ,ICAM1,PTGS2,VCAM1	139 (21)
ICAM1	0,922	transmembrane receptor				2,56E-03	FOS,ICAM1,VCAM1,VEGFA	148 (20)
EPO		cytokine		0,243		2,58E-03	ALAS2,ERFE,FOS,KIT,PTGS2,SLC4A1	112 (12)
Sphk		group				2,72E-03	CCL2,IL33
DRD3		g-protein coupled receptor				2,72E-03	FOS,LEP
NPSR1		g-protein coupled receptor				2,72E-03	GADD45A,NR4A1
CCDC3		other				2,72E-03	DGAT2,LEP
BRD3		kinase				2,72E-03	ALAS2,SLC4A1
SLCO1C1		transporter				2,72E-03	HR,VEGFA
SSFA2		other				2,72E-03	ADIPOQ,LEP
CTDSP1		phosphatase				2,72E-03	CDH1,TWIST1
ACOT11		enzyme				2,72E-03	PPARG,PPARGC1A
Proinsulin		group				2,72E-03	FOXO1,NFATC1	74 (6)
ENPP1		enzyme				2,72E-03	LEP,SPP1
miR-291a-3p (and other miRNAs w/seed AAGUGCU)		mature microrna				2,72E-03	C3,CDH1
MPP5		kinase				2,72E-03	CDH1,PMP22
Irs3		other				2,72E-03	IRS2,LEP	71 (8)
P2RY1		g-protein coupled receptor				2,72E-03	FOS,LEP	70 (7)
PFN1		other				2,72E-03	SQSTM1,VCAM1
BRD8		transcription regulator				2,72E-03	FABP4,PPARG
LASP1		transporter				2,72E-03	CDH1,S100A4
PINK1		kinase				2,72E-03	BNIP3,VEGFA	97 (6)
PLAGL1		transcription regulator				2,72E-03	PPARG,SLC2A4
CTSK		peptidase				2,72E-03	CTSV,PTGS2
HIVEP2		transcription regulator				2,72E-03	FOS,NFATC1
FBLN5		other				2,72E-03	CDH1,TWIST1
GCG		other				2,72E-03	ADIPOQ,FOS	82 (7)
TWSG1		other				2,72E-03	BCL6,ID2
HNRNPAB		enzyme				2,72E-03	HBB,SPP1
TWIST1	-0,914	transcription regulator		1,270		2,78E-03	C3,CCL2,CDH1,FOXO1,VEGFA
ID1		transcription regulator		0,200		2,78E-03	DTX1,FABP4,ICAM1,MYOD1,PPARGC1A
HMGB1		transcription regulator		1,967	bias	2,93E-03	CCL2,ICAM1,PTGS2,VCAM1	139 (20)
HOXC8		transcription regulator		1,000		2,93E-03	ANKRD1,PMP22,SERPINF1,SPP1
PLIN5		other		-1,982		2,93E-03	PDK4,PPARA,PPARGC1A,UCP3
SBDS		other				2,99E-03	FBXO32,FOS,GADD45B,HOXC10,IL4R,MAFF,SPP1
ZFHX3		transcription regulator				2,99E-03	APOA1,ID2,ID3,MYOD1,RGS16,RGS2,TUBB3
HMGA1		transcription regulator				3,06E-03	ID3,INSR,KIT,PPARG,PTGS2
TBX21		transcription regulator				3,06E-03	CX3CR1,IL6R,RORC,SELL,SPP1
Ptprd		phosphatase				3,07E-03	CCL2,CXCL14,GADD45G
GHRH		other				3,07E-03	LEP,LEPR,TRIM63
SIM2		transcription regulator				3,07E-03	BNIP3,CDH1,GADD45A
miR-30c-5p (and other miRNAs w/seed GUAAACA)		mature microrna				3,07E-03	BCL6,IRS2,PPARG
mir-124		microrna				3,07E-03	ABCC8,CAMTA1,NFATC1
mir-33		microrna				3,07E-03	ABCG1,IRS2,PPARG
S1PR2		g-protein coupled receptor				3,07E-03	ICAM1,PTGS2,VCAM1	126 (17)
CXCR2		g-protein coupled receptor				3,07E-03	FABP4,IFRD1,PPARG
HDC		enzyme				3,07E-03	FOS,LEP,PTGS2	75 (4)
EDN1		cytokine				3,07E-03	CYR61,HBEGF,PTGS2
MUC4		other				3,07E-03	CDH1,TWIST1,TWIST2
RB1		transcription regulator		-0,513		3,10E-03	BNIP3,CACNA1S,CDH1,CEBPA,CHRNA1,FABP4,FOS,IGF1R,MGEA5,PPARG,PPARGC1A,TPO,ULK1,VEGFA	157 (19)
MAPK9		kinase		0,563		3,16E-03	CCL2,CIDEC,FOS,FOSL2,GADD45B,PPARG,PTX3,RILPL1,TNFAIP3	147 (19)
NR1I3		ligand-dependent nuclear receptor		1,331	bias	3,18E-03	APOA1,EIF4EBP1,GADD45B,ICAM1,MAFF,PCK1,THRSP	31 (3)
BRCA1		transcription regulator		-0,547		3,20E-03	DDIT4,FOXO1,FOXO3,GADD45A,GADD45B,HBB,KIT,MATN4	110 (7)
RUNX1		transcription regulator				3,20E-03	BAALC,BDH1,CEBPA,ID2,IL6R,NCAM1,NR4A3,SPP1	81 (6)
FANCC		other				3,25E-03	DLG2,MTUS2,MYRF,PTGS2,PTX3,SFRP1
MYD88		other	Activated	3,401	bias	3,28E-03	BCL3,CCL2,CYR61,ETS2,FBXO32,ICAM1,MAFF,NFKBIA,NFKBIZ,PTGS2,TNFAIP3,VCAM1	155 (18)
PTPN1		phosphatase		-1,969		3,37E-03	IRS2,LEP,NFKBIA,PPARGC1A,RILPL1	127 (16)
MEF2D		transcription regulator				3,37E-03	CDH1,FOS,MEF2A,NR4A1,SLC2A4
TGM2	0,502	enzyme		0,272		3,40E-03	BCL6,BNIP3,C3,CCL2,CCL24,CD300C,CX3CR1,IGF1R,SELL,SLPI,SPP1,TNIP1
VEGFA	0,691	growth factor		1,238	bias	3,56E-03	CTSV,FABP4,FOS,ICAM1,NFATC1,NR4A1,PPARGC1A,VEGFA	124 (19)
CD3E		transmembrane receptor				3,70E-03	BNIP3,FOS,NFATC1,NFKBIA,PTGS2	129 (21)
MAP2K1/2		group		1,229		3,77E-03	C3,CDH1,FOS,HK2,PPARA,VEGFA	172 (24)
KCNE3		ion channel				3,77E-03	BAALC,IBSP,NR4A1,PER1,PTGS2,SLC2A5
ITCH		enzyme				3,77E-03	CYR61,FOS,NFATC1
GCK		kinase				3,77E-03	CDH1,IRS2,PCK1	57 (7)
RETN		other				3,77E-03	APOA1,CCL2,VCAM1
CRYAB		other				3,77E-03	FBXO32,MYOD1,VEGFA
MEF2A	0,474	transcription regulator				3,77E-03	FOS,MEF2A,NR4A1
ACKR3	0,969	g-protein coupled receptor				3,77E-03	ADM,HBEGF,VWF
PLIN1	-2,393	other				3,77E-03	CIDEC,LEP,UCP3
IRAK3	0,974	kinase				3,77E-03	ETS2,NFKBIA,TNFAIP3	31 (3)
RAPGEF3		other				3,77E-03	LEP,NFATC1,SPP1
SMARCB1		transcription regulator		-0,692	bias	3,83E-03	BNIP3,CDH1,ETS2,FABP4,PCK1,PPARG,PPP1R3C
PTPRJ		phosphatase	Activated	2,236	bias	4,04E-03	HBEGF,NFKBIZ,PTGS2,RILPL1,TPO	88 (8)
DNMT3A		enzyme		-0,816		4,16E-03	AKAP6,CDH1,PDE1A,PPP1R3C,PTGS2,RGS16,SPP1,TWIST1
BCL3	0,710	transcription regulator		-0,339		4,28E-03	AGT,ICAM1,ID2,PDK4
ANXA2		other		-0,662		4,28E-03	GADD45A,PTGS2,S100A10,ULK1
CXCL12		cytokine		0,032		4,34E-03	CCL2,CDH1,FOS,KIT,MAPRE3,ZBTB16	163 (20)
POU5F1		transcription regulator		-1,200		4,41E-03	BNIP3,CDH1,DLX4,EFEMP1,GADD45A,IGF1R,NCAM1,PEG3,PPARA,TBX3,TWIST1,TWIST2,VEGFA	22 (2)
MLYCD		enzyme				4,47E-03	PDK4,UCP3
TOX		other				4,47E-03	FOXO1,ID2
KCNK2		ion channel				4,47E-03	ICAM1,VCAM1
FA2H		enzyme				4,47E-03	INSR,SLC2A4
CACNA1C		ion channel				4,47E-03	PTGS2,S100A10
SMAD1/5		group				4,47E-03	ID2,ID3
PSMB9		peptidase				4,47E-03	NFKBIA,TNFAIP3	58 (8)
MED14		transcription regulator				4,47E-03	CIDEC,FABP4
miR-139-5p (miRNAs w/seed CUACAGU)		mature microrna				4,47E-03	IGF1R,KIT
UGDH		enzyme				4,47E-03	CDH1,HAS1
SRPK1		kinase				4,47E-03	INSR,VEGFA
PLIN2		other				4,47E-03	LEP,PCK1
TGFBR3		kinase				4,47E-03	CDH1,TWIST1
MAP3K4		kinase				4,47E-03	CDH1,TWIST1
XPA		other				4,47E-03	FOS,PTGS2
TCF7L2		transcription regulator		-0,272	bias	4,51E-03	ANXA1,APOD,FBXO32,FGFR2,GJC2,ID2,ID3,IRS2,MYRF,NFASC,PCK1,PIM3,PPARGC1A,SPP1,VEGFA	131 (16)
Ren2		peptidase				4,57E-03	CYBA,SPP1,VEGFA
FKBP4		enzyme				4,57E-03	C3,PDK4,PPARG
Rhox5		transcription regulator				4,57E-03	ADIPOQ,PPARG,PPARGC1A
SH3BP2	0,831	other				4,57E-03	FOS,KIT,NFATC1
DSP		other				4,57E-03	ADIPOQ,CEBPA,PPARG	83 (8)
GNAQ		enzyme				4,57E-03	CTSV,FOS,PTGS2	146 (20)
PPIF		enzyme		1,890		4,57E-03	CCL2,CX3CR1,HOXC10,PDK4,PTN,SFRP1,STMN2
FSH		complex		1,467		4,64E-03	ADM,CREM,HK2,IL6R,KLF10,MAMLD1,MYRF,PCK1,PDXK,PLIN3,PPFIA4,PTGS2,RGS16,TNFAIP3,VEGFA	58 (5)
PTGES		enzyme				4,81E-03	ANXA1,CDH1,CYBA,PPARG,PTGS2	75 (7)
DMP1		other		-1,000	bias	4,81E-03	CSDC2,CX3CR1,F13A1,SPP1
MEN1		transcription regulator				4,81E-03	CDH1,FABP4,IRS2,RORC
POLR2A		enzyme				4,81E-03	FOS,MYOD1,NFKBIA,TNFAIP3
TBP		transcription regulator				4,81E-03	ETS2,FOS,NFKBIA,TNFAIP3	102 (10)
SOX3		transcription regulator		-0,816	bias	4,98E-03	EFEMP1,PEG3,RET,TWIST2,VEGFA,ZBTB16
DMRT1		transcription regulator				5,12E-03	ADAMTS19,CDH1,FGFR2,GFRA3,IGF1R,P4HA1,RET
FOS	0,990	transcription regulator		0,725		5,34E-03	CCL2,FABP4,FOS,IBSP,ICAM1,IRS2,MGST1,NGF,NR4A1,PTGS2,SLPI,SPP1,VCAM1,VEGFA,WNT10B	125 (11)
SRF		transcription regulator		1,467		5,34E-03	ANKRD1,FOS,GADD45G,LMOD1,MGST1,MYOD1,NR4A1,PTGS2,RAMP1,SLC6A4,SLPI,TMEM40
mir-1		microrna		0,000	bias	5,39E-03	CCL2,FBXO32,TRIM63,VEGFA
EBI3		cytokine		-1,091		5,39E-03	FOS,ICAM1,NFATC1,RORC	117 (11)
APOB		transporter				5,39E-03	APOE,FABP4,PPARG,SLC2A4
SNAI2		transcription regulator				5,39E-03	ANKRD1,CDH1,CYR61,IBSP	9 (2)
SAA		group				5,46E-03	ICAM1,IL33,VCAM1	94 (12)
ACVR1		kinase				5,46E-03	EGLN3,IBSP,ID2
CTBP1		enzyme				5,46E-03	ACKR3,CCNG2,CDH1
BMPR1B		kinase				5,46E-03	ID3,PPARG,PTGS2
MYCBP2		enzyme				5,46E-03	BCAR1,ROCK2,SIAH2
ADORA3		g-protein coupled receptor				5,46E-03	CCL2,SPP1,VEGFA	120 (12)
HRG		other				5,46E-03	CCL24,CXCL14,SPP1
NCR2		transmembrane receptor				5,46E-03	NR4A1,NR4A3,PTGS2
NOTCH1		transcription regulator		-0,438		5,61E-03	BCL6,CEBPA,ICAM1,ID2,IGF1R,LYVE1,PPARG,RORC	77 (7)
SOCS3		phosphatase		-0,353		5,67E-03	FOS,IRS2,LEP,PCK1,PPARGC1A	143 (20)
PIM1		kinase		1,987	bias	6,00E-03	ID2,IGF1R,INSR,PPARGC1A
IL6R	0,704	transmembrane receptor		0,651	bias	6,00E-03	IL6R,PTGS2,VCAM1,VEGFA	154 (21)
APOA1	-0,668	transporter		0,218		6,00E-03	APOA1,APOE,ICAM1,VCAM1	105 (12)
SETD2		enzyme				6,00E-03	CYR61,FOXO3,IGF1R,SERPINF1
MEF2C		transcription regulator				6,14E-03	FOS,IBSP,MEF2A,MYOD1,NR4A1
MEF2		group				6,45E-03	MEF2A,NR4A1,SLC2A4
BMPR2		kinase				6,45E-03	ID2,JAG2,SPP1
Cyp2c44		enzyme				6,45E-03	CX3CR1,F5,TIMD4
TIRAP		other				6,45E-03	ICAM1,PTGS2,VCAM1	152 (20)
TNFRSF18		transmembrane receptor				6,45E-03	CCL2,ICAM1,PTGS2	163 (22)
mir-135		microrna				6,45E-03	CDH1,SLC6A4,SPP1
TRIB3		kinase				6,45E-03	DDIT4,PPARG,STC2
ADIPOR1		transmembrane receptor				6,45E-03	IL4R,PPARGC1A,SLC2A4	124 (12)
SGK1		kinase				6,45E-03	CEBPA,FABP4,PPARG	144 (14)
GHRL		growth factor				6,45E-03	LEP,PPARG,PPARGC1A	113 (13)
L-type Calcium Channel		complex				6,61E-03	APOE,FOS
ZNF521		other				6,61E-03	NFATC1,PPARG
TRPM7		kinase				6,61E-03	ANXA1,VCAM1
SAMD4A		translation regulator				6,61E-03	PPARA,UCP3
Ins1		other				6,61E-03	CEBPA,PCK1	82 (8)
HSPB2		other				6,61E-03	CCL2,ICAM1
XRCC6		enzyme				6,61E-03	APOA1,APOE
SFRP4	-1,042	transmembrane receptor				6,61E-03	CDH1,TWIST1
AKR1B1		enzyme				6,61E-03	FABP4,PPARG	68 (9)
FZD5		g-protein coupled receptor				6,61E-03	SPP1,VEGFA
PDK1		kinase				6,61E-03	CDH1,HK2
WAC		other				6,61E-03	PDK4,PPARG
PPID		enzyme				6,61E-03	CDH1,TWIST1	36 (3)
PPP5C		phosphatase				6,61E-03	FABP4,PLIN1
BHLHE41	1,146	transcription regulator				6,61E-03	HK2,MYOD1
SOCS2		other				6,61E-03	PIM3,PPARG
BNIP3L		other	Inhibited	-2,000		6,64E-03	ALAS2,CD22,GADD45A,NFKBIA,SFRP1
PPARGC1B		transcription regulator		1,000	bias	6,66E-03	EGLN3,HK2,PDK4,VEGFA
Mapk		group				6,66E-03	FOS,PER1,PPARD,VEGFA	84 (6)
LMNA		other				6,66E-03	CDH15,LEP,MYOD1,TUBB3
GLI1		transcription regulator		0,446	bias	6,76E-03	CDH1,ID2,JAG2,PLXDC1,SFRP1,SPP1,ULK1,VEGFA	81 (6)
POU4F1		transcription regulator		-0,468		7,08E-03	CACNG5,DLG2,NTRK2,NXPH4,PAPPA2,RET,RTN4RL2
NOD2		other		0,030	bias	7,16E-03	CCL2,ICAM1,NFKBIA,TWIST1,TWIST2	134 (15)
PRKAG3		other				7,16E-03	ANKRD1,GADD45G,PPARGC1A,RAMP1,TMCC2
CSF1		cytokine		0,686		7,30E-03	CCL2,IGF1R,NFATC1,PPARG,TNFAIP3,VEGFA	180 (25)
USF2		transcription regulator		1,310	bias	7,37E-03	AGT,P4HA1,RORC,THRSP
JAG2	0,448	growth factor		0,000	bias	7,37E-03	BCL6,C3,CCL24,SPP1
TNFAIP3	0,827	enzyme				7,37E-03	ICAM1,NFKBIA,TNFAIP3,VCAM1	97 (13)
PIK3CA		kinase				7,37E-03	IRS2,JAG2,TWIST1,TWIST2
Histone h4		group				7,40E-03	ADIPOQ,AHSP,FOS,NEGR1,NTRK2,PTGS2,SFRP1,SPP1	84 (4)
RHOJ		enzyme				7,53E-03	ADIPOQ,ANXA1,PTN
PDGFB		growth factor				7,53E-03	FOS,SPP1,VEGFA	47 (6)
ADM	1,147	other				7,53E-03	ADM,AGT,FOS	105 (7)
LRP5		transmembrane receptor				7,53E-03	IGF1R,INSR,IRS2	90 (10)
TRAF2		enzyme		-1,342		7,72E-03	ADM,CCL2,NDRG1,PPARGC1A,PPFIBP2
PARP1		enzyme		0,296		7,75E-03	CDH1,FOS,ICAM1,NELL2,PTGS2,VCAM1	171 (25)
TCF		group				7,75E-03	APOD,F13A1,FGF9,ID3,LGALS3,RCN1	97 (7)
TNFRSF1A		transmembrane receptor		1,307		8,09E-03	CCL2,ICAM1,MYOD1,RORC,SELL,TMCC2,VCAM1,VEGFA	138 (18)
CD14		transmembrane receptor		1,954	bias	8,12E-03	CCL2,ICAM1,PTGS2,VCAM1	150 (22)
Brd4		kinase		1,000	bias	8,12E-03	ALAS2,CDH1,LGALS3,SLC4A1
NFIB		transcription regulator				8,12E-03	CDK18,MYOC,NCAM1,PLEKHF1
FOXM1		transcription regulator		-0,702	bias	8,24E-03	CDH1,LDHA,SFRP1,SQSTM1,TWIST1,TWIST2,VEGFA	78 (8)
Ifn gamma		complex				8,72E-03	ICAM1,NR4A3,PCK1
MYOG		transcription regulator				8,72E-03	CHRNA1,MYOD1,PRIMA1
CYP27A1		enzyme				8,72E-03	ABCG1,AGT,APOE
TFAP2C		transcription regulator				8,72E-03	CDH1,GPX1,RET
HIPK2		kinase		0,600		8,91E-03	ALAS2,LGALS3,PPARGC1A,SLC4A1,VEGFA
CEBPD		transcription regulator		-1,953		8,91E-03	FOS,LEP,NGF,PPARG,PTAFR
SYK/ZAP		group				9,13E-03	NFATC1,PTGS2
KDM3A	0,528	transcription regulator				9,13E-03	ADM,LEP
RIOX1		enzyme				9,13E-03	IBSP,IGF1R
SLC16A3		transporter				9,13E-03	HK2,PFKFB3
B4GALT6		enzyme				9,13E-03	CCL2,PTGS2
FNIP1	0,504	other				9,13E-03	PPARGC1A,ZBTB16
PDLIM7		other				9,13E-03	IBSP,SPP1
PDE6B		enzyme				9,13E-03	FOS,GPX1
DRD1		g-protein coupled receptor				9,13E-03	FOS,S100A10
PER2		transcription regulator				9,13E-03	LEP,PER1
LDB1		transcription regulator				9,13E-03	KIT,SFRP1
DES		other				9,13E-03	ANKRD1,SPP1
OXTR		g-protein coupled receptor				9,13E-03	FOS,IBSP
TAZ		enzyme				9,13E-03	ANKRD1,CYR61
PRDX2		enzyme				9,13E-03	CDH1,PTGS2	91 (7)
SLC2A2		transporter				9,13E-03	IRS2,PCK1	57 (7)
Pde4d		enzyme				9,13E-03	CTSV,PTGS2
CAMKK2		kinase				9,13E-03	LEP,PPARGC1A	72 (7)
BDNF		growth factor				9,54E-03	BHLHE40,FOS,KLF10,MYOD1,P4HA1,PFKFB3,TUBB3
Immunoglobulin		complex	Activated	2,236		9,55E-03	BCL3,CCL2,CDH1,MAFF,NFKBIA	88 (9)
NR4A2		ligand-dependent nuclear receptor		1,982		9,55E-03	ADM,PTGS2,PTX3,SLC2A4,TSC22D3	50 (7)
HOXD10		transcription regulator		1,342		9,55E-03	CAPN6,DAPP1,HBEGF,ICAM1,MAOB
NEUROG1		transcription regulator		-1,342		9,55E-03	C3,FGF9,LIX1,S100A4,SERPINF1
LGALS1		other		0,000	bias	9,78E-03	HBEGF,LEP,LGALS3,PTX3
Rock		group				1,00E-02	CDH1,FABP4,PPARG
WWTR1		transcription regulator				1,00E-02	CYR61,ID2,SPP1
DCAF1		kinase				1,00E-02	BMF,KLF10,TGM2
F2R		g-protein coupled receptor				1,00E-02	CYR61,FOS,VCAM1
PRKAR1A		kinase				1,00E-02	CDH1,LEP,PPARG
RNASE1		enzyme				1,00E-02	CCL2,CCL24,OSM
ARRB1		transporter				1,00E-02	FABP4,PTGS2,SPP1
FGF1		growth factor		-0,934		1,02E-02	CYR61,GADD45G,GPX1,SPP1,TGM2
HIST1H1T		other		1,633		1,09E-02	BCAR1,BCL3,CBFA2T3,FOS,RILPL1,SF3A1
Hist1h1a		other		1,633		1,09E-02	BCAR1,BCL3,CBFA2T3,FOS,RILPL1,SF3A1
GLI2		transcription regulator				1,09E-02	CCL24,IL6R,MYOD1,SFRP1,SPP1
NFATC2		transcription regulator		1,709		1,10E-02	CX3CR1,NFKBIZ,PPARG,PTGS2,RGS1,RILPL1,RORC
CRH		cytokine				1,14E-02	FOS,LEP,NR4A1
CBX5		transcription regulator		1,134	bias	1,15E-02	KIT,MAL2,PPARG,PPFIBP2,SBSPON,TIMP4,TSPAN13
KLF11	1,089	transcription regulator				1,16E-02	CHRNA1,MAOB,PDK4,PPARGC1A
CCR2		g-protein coupled receptor		1,387		1,17E-02	ADIPOQ,CCL2,CCL24,SLPI,TIMP4
ACOX1		enzyme		-1,463		1,18E-02	CTSV,ETS2,FABP4,GADD45A,LGALS3,PDK4,RGS2,SQSTM1
MEDAG		other				1,20E-02	PLIN1,PPARG
HRH3		g-protein coupled receptor				1,20E-02	LEP,UCP3
MEMO1		other				1,20E-02	FOS,STC2
LAMTOR5		other				1,20E-02	LDHA,S100A4
PSMB10		peptidase				1,20E-02	NFKBIA,TNFAIP3
RNF40		enzyme				1,20E-02	PDK4,PPARG
MC3R		g-protein coupled receptor				1,20E-02	FOS,LEP
miR-217-5p (and other miRNAs w/seed ACUGCAU)		mature microrna				1,20E-02	PPARA,PPARGC1A
mir-154		microrna				1,20E-02	KIT,MGEA5
POMC		other				1,20E-02	LEP,NR4A1
UGT2B17		enzyme				1,20E-02	ABCG1,SLC16A6
DDB2		other				1,20E-02	NFKBIA,VEGFA
ITGA3		other				1,20E-02	CTSV,PTGS2
ZAP70		kinase				1,20E-02	ANXA1,TSC22D3
PTGER1		g-protein coupled receptor				1,20E-02	FOS,ICAM1
ACE2		peptidase				1,20E-02	AGT,BNIP3
PLA2G5		enzyme				1,20E-02	PTGS2,VEGFA
FURIN		peptidase				1,20E-02	IL4R,VEGFA
UGT2B15		enzyme				1,20E-02	ABCG1,SLC16A6
MYCN		transcription regulator		1,133		1,24E-02	FGFR2,HK2,ID2,LDHA,NCAM1
PTK2		kinase		1,980		1,27E-02	CYR61,FOS,P4HA1,VCAM1
NFYA		transcription regulator				1,27E-02	FGFR2,GADD45A,IBSP,VWF
TSC22D3	0,697	transcription regulator				1,29E-02	ADIPOQ,ANXA1,LEP
CSF1R		kinase				1,29E-02	FOS,IL4R,VCAM1
SIX5		transcription regulator				1,29E-02	PTN,SIX4,TWIST2
UBE2I		enzyme				1,29E-02	CEBPA,PDK4,PPARG
DCN		other				1,29E-02	ICAM1,IGF1R,VCAM1
BACH2		transcription regulator		0,000		1,37E-02	EGLN3,FOXO1,ID3,RORC
NFATC1	0,636	transcription regulator				1,37E-02	CX3CR1,PTGS2,RORC,SELL
IL1		group				1,45E-02	CCL2,FOS,PTGS2
TRIM37		enzyme				1,45E-02	CKB,SFRP1,WNT10B
MALAT1		other				1,45E-02	ADIPOQ,CDH1,CIDEC
TNFSF14		cytokine				1,45E-02	CDH1,ICAM1,VCAM1
PRKCI		kinase				1,45E-02	ABCC8,HK2,PTGS2
GNAI2		enzyme				1,45E-02	BHLHE40,BNIP3,SELL
TRPV4		ion channel				1,45E-02	FOS,PPARGC1A,VCAM1
SRSF2		transcription regulator				1,45E-02	CDH1,CEBPA,PPARA
NGF	-0,939	growth factor		1,991	bias	1,48E-02	FOS,GADD45A,NR4A1,VEGFA
TNFSF11		cytokine		0,815		1,48E-02	FOS,NFATC1,NFKBIA,SPP1
Hbb-b1		transporter				1,48E-02	CEBPA,ICAM1,LY86,VCAM1
SLC13A1		transporter		0,000		1,48E-02	ARRDC2,HK2,KLF9,NRN1,PCK1,SPP1
PIK3R1		kinase				1,49E-02	FOXO1,ICAM1,LDHA,PTGS2,VCAM1
PARP		group				1,52E-02	APOE,CDH1
Pka catalytic subunit		group				1,52E-02	NR4A1,PPARGC1A
MST1		growth factor				1,52E-02	PTGS2,SPP1
H2AFZ		other				1,52E-02	FABP4,PPARG
LGALS8		other				1,52E-02	CCL2,VWF
ATG16L1		enzyme				1,52E-02	NFKBIA,SQSTM1
PLA2G6		enzyme				1,52E-02	PPARG,RGS2
GAL		other				1,52E-02	FOS,LEP
CAST		peptidase				1,52E-02	MEF2A,SLC2A4
IAPP		other				1,52E-02	FOS,LEPR
GNA13		enzyme				1,52E-02	PTGS2,VEGFA
Mup1 (includes others)		other				1,52E-02	PPARG,PPARGC1A
VCP		enzyme				1,52E-02	CCL2,VCAM1
DBP		transcription regulator				1,52E-02	PER1,PPARA
SMAD5		transcription regulator				1,52E-02	ID3,VEGFA
UTS2R		g-protein coupled receptor				1,52E-02	PPARD,PPARG
KCNJ11		ion channel				1,52E-02	FOXO1,PPARGC1A
S1PR3		g-protein coupled receptor				1,52E-02	ICAM1,PTGS2
IQGAP1		other				1,52E-02	CDH1,THRB
NAB2		transcription regulator				1,52E-02	BCAR1,ID2
RFWD2		enzyme				1,52E-02	ICAM1,PPARGC1A
HSPA1A/HSPA1B		enzyme				1,52E-02	FOS,KCNH2
YY1		transcription regulator		1,400		1,54E-02	ANKRD1,CD22,DKK2,FOS,GADD45G,ID2,ID3,MYOD1,NFKBIZ,TGM2,VEGFA
RBPJ		transcription regulator		-1,029	bias	1,56E-02	FGF9,FOS,GDF10,NFATC1,NGF,RORC,VEGFA
DNMT3B		enzyme		-0,164		1,60E-02	ADRB1,CDH1,MAPRE3,MGST1,PNPLA3,PPP1R3C,RGS16,WNT10B
SQSTM1	0,691	transcription regulator	Activated	2,000		1,60E-02	HBEGF,LEP,NFKBIA,RILPL1
MAPKAPK2		kinase		1,977		1,60E-02	ICAM1,NFKBIA,RILPL1,VCAM1
ZNF106		other		1,000		1,60E-02	ALAS2,C3,LGALS3,PMP22
SHC1		other		-0,152		1,60E-02	BMF,FOS,MEF2A,SQSTM1
ONECUT1		transcription regulator				1,63E-02	CEBPA,PPARD,RORC
MLXIPL		transcription regulator				1,63E-02	PPARA,RGS16,THRSP
GPD1		enzyme				1,64E-02	BCL6,CD248,GADD45A,GPCPD1,PFKFB3,PRIMA1
mir-223		microrna		-0,570		1,69E-02	ABCA13,FOXO3,ID2,IGF1R,NDRG2,S100A6,SLC2A4
TCF3		transcription regulator		-0,132	bias	1,70E-02	ADIPOQ,BCL6,FOXO1,ID2,ID3,KIT,NR4A3,NTRK2,OPTN,SELL
MAPK1		kinase		1,554		1,71E-02	CHST2,EGLN3,FOS,HBB,LGALS3,MYRF,NFATC1,NRN1,PLXDC1,PTGS2,RGS16,SUN2
BMI1		transcription regulator				1,73E-02	BNIP3,HK2,P4HA1,WNT10B
TCF12		transcription regulator				1,73E-02	CDH1,FOXO1,ID2,NR4A3
Vegf		group		1,342		1,78E-02	ICAM1,MAOB,NPL,SCML4,VEGFA
INHA		growth factor		0,115		1,80E-02	CYP26B1,CYR61,KIT,PTGS2,PTX3,SFRP4
SLC25A13		transporter				1,80E-02	BCL6,CD248,GADD45A,GPCPD1,PFKFB3,PRIMA1
ASAH1		enzyme				1,81E-02	CERS6,NR4A1,NR4A3
SFN		other				1,81E-02	BCL6,CDH1,PDK4
MAPK7		kinase				1,81E-02	MEF2A,PTGS2,VEGFA
SIRT6		enzyme		-0,762		1,85E-02	IGF1R,IRS2,PPARGC1A,PTGS2
EPHB1		kinase				1,87E-02	FOS,PTGS2
KDM8		enzyme				1,87E-02	HK2,LDHA
LINC01139		other				1,87E-02	BHLHE40,LDHA
AVPR1A	-0,624	g-protein coupled receptor				1,87E-02	FOS,IBSP
TRPV1		ion channel				1,87E-02	FOS,PTGS2
PSMB8		peptidase				1,87E-02	NFKBIA,TNFAIP3
DAB2IP		other				1,87E-02	CDH1,KIT
mir-221		microrna				1,87E-02	BMF,KIT
ADAM12		peptidase				1,87E-02	IL33,MYOD1
LCP2		other				1,87E-02	ID3,ZBTB16
BCL6B		transcription regulator				1,87E-02	S100A4,VEGFA
HSPB8		kinase				1,87E-02	CCL2,ICAM1
RELN		peptidase				1,87E-02	LYVE1,NTRK2
S1PR1		g-protein coupled receptor				1,87E-02	ICAM1,PTGS2
RPS6KA3		kinase				1,87E-02	FOS,LEP
HNRNPU		transporter				1,87E-02	MYOD1,SPP1
CYP2J2		enzyme				1,87E-02	NFKBIA,PPARG
PARK7		enzyme				1,87E-02	ICAM1,RET
TCOF1		transporter				1,88E-02	ADM,BNIP3,EGLN3,NDRG1,NUDT14
EGFR		kinase		1,344	bias	1,96E-02	CDH1,CXCL14,FOS,HBEGF,HK2,ICAM1,NFKBIA,PTGS2,TGM2,VEGFA
TBK1		kinase	Activated	2,219	bias	1,99E-02	ICAM1,NFKBIZ,PTGS2,RILPL1,VEGFA
ISL1		transcription regulator		-0,391		1,99E-02	DLG2,NTRK2,NXPH4,PAPPA2,RET
SUZ12		enzyme				1,99E-02	ACKR3,CDH1,DNAJB6,FBXO32,LGALS3,SLC7A5,TBX3
JAK		group				2,00E-02	FBXO32,PTGS2,TRIM63
MSX2		transcription regulator				2,00E-02	PPARG,SPP1,TWIST1
HOXA9		transcription regulator				2,00E-02	CCL2,CDH1,KIT
NLRP12		other				2,00E-02	BCL3,ICAM1,MAP3K14
TAL1		transcription regulator	Inhibited	-2,433		2,02E-02	BCL6,C3,CCNG2,HBB,ID2,KIT,NFKBIZ,NR4A3,SSH2,TNFAIP3
MKNK1		kinase		0,816	bias	2,06E-02	CYR61,FOS,IFRD1,NELL2,NR4A3,SFRP1
MAP3K14	0,865	kinase		1,964	bias	2,13E-02	GADD45A,NFKBIA,PTGS2,VCAM1
NKX3-1		transcription regulator				2,13E-02	CTSV,CX3CR1,FOS,FOXO3
HP1		group				2,16E-02	PTGS2
G protein alpha		group				2,16E-02	FOS
Gli		group				2,16E-02	IL6R
Type I BMP receptor		group				2,16E-02	NGF
ASB9		transcription regulator				2,16E-02	CKB
USP20		peptidase				2,16E-02	VCAM1
TCHP		other				2,16E-02	VEGFA
SLC39A6		transporter				2,16E-02	CDH1
FMOD		other				2,16E-02	LUM
EBF3		transcription regulator				2,16E-02	SLC2A4
CMTM8		cytokine				2,16E-02	CDH1
FBXO11		enzyme				2,16E-02	BCL6
ZNF407		other				2,16E-02	SLC2A4
TSPAN33		other				2,16E-02	PTGS2
TMEM178A		other				2,16E-02	NFATC1
BPI		transporter				2,16E-02	ICAM1
VRK2		kinase				2,16E-02	PTGS2
PPP2R2D		phosphatase				2,16E-02	PPARG
LMAN1		other				2,16E-02	F5
ADGRG1		g-protein coupled receptor				2,16E-02	VEGFA
RAI1		other				2,16E-02	LEP
MYADM		other				2,16E-02	ICAM1
TMEM139		other				2,16E-02	SLC4A1
CUZD1		other				2,16E-02	ID2
SLC17A6		transporter				2,16E-02	NR4A1
ALX1		transcription regulator				2,16E-02	CDH1
UHRF1BP1		other				2,16E-02	THRB
Shc		group				2,16E-02	FOS
SOX12		transcription regulator				2,16E-02	TUBB3
GSTK1		enzyme				2,16E-02	ADIPOQ
RNF207		other				2,16E-02	KCNH2
RGMB		other				2,16E-02	CDH1
BATF2		other				2,16E-02	CYR61
MKKS		other				2,16E-02	LEP
FGF14		growth factor				2,16E-02	FOS
PLXND1		transmembrane receptor				2,16E-02	VEGFA
PTGR2		enzyme				2,16E-02	FABP4
ZNF687		other				2,16E-02	THRB
PNRC2		other				2,16E-02	LEP
CPEB2		translation regulator				2,16E-02	TWIST1
ARSB		enzyme				2,16E-02	WNT9A
Sapk		group				2,16E-02	FOS
9530018H14Rik		other				2,16E-02	CDH1
Mucin		group				2,16E-02	PTGS2
PDGFD		growth factor				2,16E-02	VEGFA
UCP3	1,175	transporter				2,16E-02	LEP
OSTN		other				2,16E-02	PPARGC1A
KHK		kinase				2,16E-02	SLC2A5
CNGA2		ion channel				2,16E-02	CYP26B1
HLTF		transcription regulator				2,16E-02	HBB
EXOC8		other				2,16E-02	CDH1
NTS		other				2,16E-02	FOS
MED7		transcription regulator				2,16E-02	TNFAIP3
F11R		other				2,16E-02	CDH1
SLC52A1		transporter				2,16E-02	ICAM1
CD93		other				2,16E-02	CCL21
miR-223-3p (miRNAs w/seed GUCAGUU)		mature microrna				2,16E-02	SLC2A4
mir-580		microrna				2,16E-02	TWIST1
miR-690 (miRNAs w/seed AAGGCUA)		mature microrna				2,16E-02	CEBPA
Mir690		microrna				2,16E-02	CEBPA
mir-493		microrna				2,16E-02	IGF1R
IQSEC1		other				2,16E-02	CDH1
VPS45		transporter				2,16E-02	SLC2A4
SOS2		other				2,16E-02	SELL
SOX18		transcription regulator				2,16E-02	VCAM1
DKK2	-0,842	other				2,16E-02	SPP1
TIMELESS		other				2,16E-02	PER1
RBBP9		other				2,16E-02	CDH1
NPVF		other				2,16E-02	FOS
Scd2		enzyme				2,16E-02	PPARG
RAB11A		enzyme				2,16E-02	SLC2A5
CALM1 (includes others)		other				2,16E-02	TNFAIP3
SIGLEC7		transmembrane receptor				2,16E-02	PTGS2
SIGLEC9		other				2,16E-02	PTGS2
ZNF613		other				2,16E-02	ID2
LINC00570		other				2,16E-02	ROCK2
FSTL1		other				2,16E-02	OSM
SCN1B		ion channel				2,16E-02	FOS
MAP2K5		kinase				2,16E-02	MEF2A
STK16		kinase				2,16E-02	NPPC
MEOX1		transcription regulator				2,16E-02	NKX3-2
MYT1L		transcription regulator				2,16E-02	RBFOX1
SCN7A		ion channel				2,16E-02	FOS
ACSL4		enzyme				2,16E-02	PTGS2
SOS1		other				2,16E-02	SELL
NUP153		transporter				2,16E-02	THRB
FDPS		enzyme				2,16E-02	ADRB2
INVS		transcription regulator				2,16E-02	NKX3-2
LIMD1		transcription regulator				2,16E-02	NFATC1
LRRC17		other				2,16E-02	NFATC1
POU4F3		transcription regulator				2,16E-02	FOS
UBE2D1		enzyme				2,16E-02	PTGS2
TFF1		other				2,16E-02	PTGS2
Tmsb4x (includes others)		other				2,16E-02	CDH1
FAIM		other				2,16E-02	NR4A1
CHL1		other				2,16E-02	NCAM1
MED21		transcription regulator				2,16E-02	TNFAIP3
COMP		other				2,16E-02	LGALS3
Pla2g2a		other				2,16E-02	PTGS2
TRNAU1AP		other				2,16E-02	GPX1
CMA1		peptidase				2,16E-02	AGT
ACSS1		enzyme				2,16E-02	LEP
ICAM3		transmembrane receptor				2,16E-02	PPARG
THEM4		enzyme				2,16E-02	PTGS2
GNG3		enzyme				2,16E-02	LEP
SIPA1L1		other				2,16E-02	THRB
RAB5B		enzyme				2,16E-02	FOS
TKT		enzyme				2,16E-02	LEP
WASF3		other				2,16E-02	CDH1
OPN4		g-protein coupled receptor				2,16E-02	VEGFA
PRC1		other				2,16E-02	PTGS2
COL14A1		other				2,16E-02	SLC2A4
FXYD5		ion channel				2,16E-02	CCL2
MATN3		other				2,16E-02	MATN4
ALYREF		transcription regulator				2,16E-02	APOE
IFITM3		other				2,16E-02	SPP1
Bhlhe41		transcription regulator				2,16E-02	PER1
VWA8		enzyme				2,16E-02	THRB
Cyp2j9		enzyme				2,16E-02	ADIPOQ
MATN1		other				2,16E-02	MATN4
MAP4		other				2,16E-02	VEGFA
Immunoglobulin Lambda Light Chain		group				2,16E-02	CCL2
Lh		complex	Activated	2,158		2,20E-02	HK2,PDE4D,PDXK,PLIN3,PPFIA4,PTGS2,PTX3,RGS16,TNFAIP3,VEGFA
RNASE2		enzyme				2,21E-02	CCL2,CCL24,OSM
TCF7L1		transcription regulator				2,21E-02	KIT,STMN2,TBX3
TRIM28		transcription regulator				2,21E-02	ALAS2,FOXO3,S100A4
GTF2B		transcription regulator				2,21E-02	ETS2,NFKBIA,TNFAIP3
EIF2AK2		kinase		0,747	bias	2,21E-02	BHLHE40,FOS,IRS2,NFKBIA,TNFAIP3
UCP1		transporter		0,478		2,23E-02	ANKRD1,CTSV,EIF4EBP1,FBXO32,GADD45A,PCK1,UCP3
CPT1C		enzyme				2,26E-02	PDK4,PPARGC1A
Focal adhesion kinase		group				2,26E-02	ICAM1,SELL
PRKDC		kinase				2,26E-02	APOE,VCAM1
NFATC4		transcription regulator				2,26E-02	ADIPOQ,PPARG
ZNF281		transcription regulator				2,26E-02	GADD45A,GADD45G
SFRP1	-1,421	transmembrane receptor				2,26E-02	CDH1,SFRP1
KISS1		other				2,26E-02	FOS,PPARGC1A
SMURF1		enzyme				2,26E-02	NR4A1,WFS1
PLCE1		enzyme				2,26E-02	CCL2,PTGS2
LIMA1		other				2,26E-02	CDH1,ID2
DOK1		kinase				2,26E-02	ADIPOQ,LEP
NR2F1		ligand-dependent nuclear receptor				2,26E-02	CDH1,ID2
TOPBP1		other				2,26E-02	COQ8A,GADD45A
OPRM1		g-protein coupled receptor				2,26E-02	ADM,CDH1
Ncoa6		transcription regulator				2,26E-02	FABP4,FOS
CDH1	0,821	other		0,781		2,28E-02	CDH1,EIF4EBP1,TPBG,VEGFA
IL33	-0,604	cytokine		-0,223		2,28E-02	ABCG1,APOE,LEPR,NFKBIA
IL27		cytokine		-0,751		2,33E-02	CCL2,FOS,ICAM1,NFATC1,RORC
BTNL2		transmembrane receptor		-1,342		2,33E-02	CYP2S1,DAPP1,PLXDC1,S100A4,SELL
ASCL1		transcription regulator				2,33E-02	CCNG2,GADD45G,ID3,MFNG,NFASC
TCF4		transcription regulator				2,34E-02	BCL6,CBFA2T3,ID2,ID3,OPTN,SELL,SPP1,SQSTM1
SPARC		other		-1,664		2,35E-02	BHLHE40,CDH1,CIDEC,LOXL4,LYVE1,NDRG1
PRKCD		kinase	Activated	2,138		2,42E-02	BNIP3,ETS2,ICAM1,NFKBIA,NOCT,TPBG,VCAM1,VEGFA
PGF		growth factor				2,42E-02	CCL2,ETS2,KIT
UPF2		other				2,42E-02	PTGS2,TNFAIP3,TSPAN13
PIK3CG		kinase				2,42E-02	FOSL2,ICAM1,NFATC1
CHADL		other				2,42E-02	GFRA2,PTX3,VCAM1
ARRB2		other				2,42E-02	NFKBIZ,PTGS2,VEGFA
NPC2		transporter				2,42E-02	PPARG,PTGS2,SQSTM1
IL1R1		transmembrane receptor		1,966		2,43E-02	FOS,ICAM1,LEP,PTGS2
Notch		group		0,686		2,43E-02	ANKRD1,GADD45B,ID2,NFATC1
IL2RG		transmembrane receptor		0,152		2,43E-02	ABCG1,BCL6,FOS,MFNG
DUSP1		phosphatase		-1,452		2,45E-02	CIDEC,LUM,OSM,PAQR7,PTGS2
EOMES		transcription regulator		0,128		2,55E-02	ADM,ANXA1,BCL6,NXPH4,PMP22,RGS2
MBD3		enzyme				2,57E-02	APOE,MEF2A,PEG3,PPARD,SFRP1
POU2F2		transcription regulator				2,57E-02	BCL6,CD22,PFKFB3,PFKFB4,SPP1
NR0B2		ligand-dependent nuclear receptor		-1,103	bias	2,59E-02	AGT,PCK1,PPARG,PPARGC1A
FSHR		g-protein coupled receptor				2,59E-02	ADIPOQ,NPR3,PCK1,VEGFA
SERPINA1		other				2,65E-02	CCL2,FABP4,RGS16
SELPLG		other				2,65E-02	CCL2,FOS,IL4R
AKT2		kinase				2,65E-02	CDH1,LEP,PPARG
RPTOR		other				2,65E-02	CDH1,HK2,SLC2A4
Ras		group				2,67E-02	PTGS2,VEGFA
TRPS1		transcription regulator				2,67E-02	IBSP,RAMP1
FH		enzyme				2,67E-02	APOD,LDHA
RBBP7		transcription regulator				2,67E-02	KIT,SLC4A1
STAR		transporter				2,67E-02	ABCG1,SPP1
GPNMB		enzyme				2,67E-02	FOS,NFATC1
LRAT		enzyme				2,67E-02	PDK4,PPARD
mir-373		microrna				2,67E-02	CDH1,CSDC2
PDE3B		enzyme				2,67E-02	ADIPOQ,PPARGC1A
NKX6-1		transcription regulator				2,67E-02	NR4A1,NR4A3
GCGR		g-protein coupled receptor				2,67E-02	LEP,SLC6A4
LOX		enzyme				2,67E-02	CDH1,IGF1R
ACVR1C		kinase				2,67E-02	FOS,TWIST1
WWOX		enzyme				2,67E-02	HAS1,TIMP4
PAEP	-3,727	other				2,67E-02	HBEGF,VEGFA
FOXA1		transcription regulator				2,67E-02	ANXA1,CDH1,GRIN3A,PPARA,RORC,SIAH2,SLPI
MYOD1	0,458	transcription regulator				2,75E-02	MYOD1,PRIMA1,SLC2A4,UCP3
TLR2		transmembrane receptor		1,491	bias	2,77E-02	CCL2,ICAM1,IL33,LEP,PTGS2,PTX3,VWF
RORC	1,553	ligand-dependent nuclear receptor				2,87E-02	GADD45B,NOCT,PCK1,PPP1R3C,RORC,SLC15A4,ZBTB16
ALDH1A2		enzyme				2,89E-02	CYR61,KIT,SPP1
Ctbp		group				3,11E-02	ACKR3,ADRB2
Pde4		group				3,11E-02	CCL2,ICAM1
SLC9A3R1		other				3,11E-02	CDH1,S100A4
PMP22	0,566	other				3,11E-02	APOE,PMP22
PLA2G4A		enzyme				3,11E-02	ICAM1,PTGS2
CPEB1		translation regulator				3,11E-02	CDH1,TWIST1
S100A4	-1,170	other				3,11E-02	BNIP3,CDH1
DPP4		peptidase				3,11E-02	CDH1,FABP4
THY1		other				3,11E-02	CDH1,VEGFA
STAU1		transporter				3,11E-02	MEF2A,MYOD1
CBFA2T3	0,659	transcription regulator				3,11E-02	CBFA2T3,ID2
EIF4EBP2		translation regulator				3,11E-02	CEBPA,PPARG
CDK2		kinase				3,11E-02	FOS,TNFAIP3
RCOR1		transcription regulator				3,11E-02	PTGS2,STMN2
NRTN		growth factor				3,11E-02	GFRA2,RET
MIF		cytokine	Activated	2,201	bias	3,11E-02	DGAT2,FOS,ICAM1,IL4R,VCAM1
EGR3		transcription regulator				3,14E-02	BCL6,RET,RORC
TRAF6		enzyme				3,14E-02	CCL2,GABARAPL1,ICAM1
SOX9		transcription regulator				3,14E-02	CYP26B1,GDF10,PPARG
HOXC6		transcription regulator				3,14E-02	FGFR2,PLXDC1,VCAM1
UXT		transcription regulator				3,14E-02	F5,NFKBIA,TNFAIP3
FEV		transcription regulator				3,26E-02	FOS,SCN3B,SLC22A3,SLC6A4,VCAM1
POU2F1		transcription regulator				3,26E-02	BCL6,DDIT4,GADD45A,ICAM1,SPP1
Secretase gamma		complex				3,40E-02	CDH1,DTX1,RORC
SRC (family)		group				3,40E-02	ICAM1,PTGS2,VCAM1
OSCAR		other				3,40E-02	CCL24,CX3CR1,ICAM1
MAP2K4		kinase				3,40E-02	PPARG,PTGS2,ROCK2
CASP1		peptidase				3,40E-02	CDH1,PPARA,PPARG
DIO2		enzyme				3,40E-02	HR,SCUBE1,STAC2
PLG		peptidase		0,293	bias	3,48E-02	ADIPOQ,CCL2,CYP2S1,PTGS2
SOD1		enzyme				3,49E-02	APOE,CKB,FOS,FOSL2,MAOB,SPP1,SQSTM1,TNFAIP3
PTGER4		g-protein coupled receptor		0,240		3,50E-02	CCL2,CCNG2,MAFF,MXI1,OSM,PTGS2,ZFP36L1
ADCY		group				3,58E-02	LEP,NFATC1
OMA1		peptidase				3,58E-02	LEP,PPARGC1A
IL24		cytokine				3,58E-02	GADD45A,GADD45G
ROCK1		kinase				3,58E-02	ICAM1,VCAM1
SMC3		other				3,58E-02	CCNG2,IRS2
MECOM		transcription regulator				3,58E-02	GADD45G,MAP3K14
PDCD4		other				3,58E-02	CDH1,PTGS2
ITPR1		ion channel				3,58E-02	FOS,PCK1
PRL		cytokine		-0,235	bias	3,58E-02	CDH1,CTSV,ID3,LYVE1,PARM1,PDK4,PIM3,SPP1,TMEM140
CSF2		cytokine		1,764	bias	3,59E-02	ABCG1,C3,CCL2,ICAM1,IRAK3,LEP,PMP22,PPARG,SPP1,TGM2
MAP2K3		kinase				3,67E-02	ICAM1,NFATC1,VEGFA
IFN alpha/beta		group		0,000	bias	3,67E-02	CCL2,CCL24,CXCL14,SLPI
ADCYAP1		other		-0,447		3,72E-02	FGFR2,LUM,NPR3,SERPINF1,SEZ6L
CIP2A		other		-0,152		3,87E-02	GADD45A,LUM,MFAP5,PDK4
WNT5A		cytokine				3,87E-02	CCL2,PTGS2,SPP1,STC1
CCL2	1,419	cytokine				3,95E-02	CCL2,EGLN3,ICAM1
TSC1		other				3,95E-02	FOXO1,FOXO3,IRS2
ITGB3		transmembrane receptor				3,95E-02	FOS,OSM,PTGS2
GATA1		transcription regulator		0,988	bias	4,04E-02	AHSP,ALAS2,HBB,KIT,LEPR,SLC4A1
IL21		cytokine		1,539		4,05E-02	BCL6,CCL24,ID2,RORC,SELL
PRDM5		transcription regulator				4,05E-02	ETS2,GADD45B,ID2,IL6R,WNT10B
BIRC3		enzyme				4,07E-02	CCL2,MAP3K14
Mac		complex				4,07E-02	RGS16,SPP1
UCP2		transporter				4,07E-02	ADIPOQ,HK2
DEF6		other				4,07E-02	CDH1,FOS
mir-218		microrna				4,07E-02	CDH1,LOXL4
EPHX2		enzyme				4,07E-02	ICAM1,VCAM1
HDAC7		transcription regulator				4,07E-02	NFATC1,NR4A1
ANGPT1		growth factor				4,07E-02	ICAM1,VEGFA
HEXIM1		transcription regulator				4,07E-02	ANXA1,FGF9
CX3CL1		cytokine				4,07E-02	ICAM1,PPARG
CTSB		peptidase				4,07E-02	CTSV,VEGFA
CD46		other				4,07E-02	C3,SLC7A5
RPS6KA5		kinase				4,07E-02	FOS,PTGS2
ADRB1	-1,276	g-protein coupled receptor				4,07E-02	LEP,NGF
SERTAD2		transcription regulator				4,07E-02	PPARD,PPARGC1A
PAX3		transcription regulator				4,07E-02	ID2,ID3
BET		group				4,07E-02	ALAS2,SLC4A1
KLRC4-KLRK1/KLRK1		transmembrane receptor				4,07E-02	PPARG,VEGFA
ECM1		transporter				4,07E-02	CDH1,S100A4
RHO		g-protein coupled receptor	Activated	2,000		4,08E-02	HK2,NCAM1,S100A6,TNFAIP3
HIC1		transcription regulator		-1,121		4,08E-02	ACKR3,ADRB2,CXCL14,SPP1
NSD2		enzyme				4,24E-02	FOS,GADD45A,ROCK2
TGFA		growth factor				4,24E-02	PTGS2,S100A10,VEGFA
NQO1		enzyme				4,24E-02	CEBPA,KIT,PTGS2
KCP		other				4,28E-02	PPARGC1A
MSK1/2		group				4,28E-02	FOS
Erm		group				4,28E-02	ICAM1
Mitochondrial complex 1		complex				4,28E-02	PPARGC1A
Rbp		group				4,28E-02	PPARG
MRAP2		other				4,28E-02	LEP
SLC48A1		transporter				4,28E-02	IGF1R
OR51E2		g-protein coupled receptor				4,28E-02	CDH1
DGKE		kinase				4,28E-02	ICAM1
PLEKHM1		other				4,28E-02	SQSTM1
SMPD3		enzyme				4,28E-02	FOXO1
CNMD		other				4,28E-02	VEGFA
IP6K1		kinase				4,28E-02	ISYNA1
ADRM1		other				4,28E-02	NFKBIA
KLF8		transcription regulator				4,28E-02	CDH1
SOCS7		other				4,28E-02	PPARG
Gpcr		group				4,28E-02	FOS
LPAR5		g-protein coupled receptor				4,28E-02	PTGS2
CERS4		transcription regulator				4,28E-02	CERS6
SLC9A6		transporter				4,28E-02	NTRK2
ANGPTL6		other				4,28E-02	LEP
TOX4		other				4,28E-02	TWIST1
BBS10		other				4,28E-02	LEP
SEMA4A		other				4,28E-02	VEGFA
SLC25A33		transporter				4,28E-02	PPARGC1A
potassium channel		group				4,28E-02	FOS
C1QL3		other				4,28E-02	PCK1
GATM		enzyme				4,28E-02	LEP
VPS33B		transporter				4,28E-02	VWF
ECI1		enzyme				4,28E-02	PPARA
ZNF366		transcription regulator				4,28E-02	TSC22D3
SLURP1		cytokine				4,28E-02	LEP
Myosin2		complex				4,28E-02	PPARG
Ferritin		complex				4,28E-02	HBB
RYR3		ion channel				4,28E-02	ADIPOQ
LFNG		enzyme				4,28E-02	DTX1
MAPK8IP1		other				4,28E-02	FOS
Atf		group				4,28E-02	PTGS2
SH3GLB1		enzyme				4,28E-02	SQSTM1
PYY		other				4,28E-02	LEP
MAPK8IP2		other				4,28E-02	FOS
HMGCS2		enzyme				4,28E-02	CIDEC
NTF4		growth factor				4,28E-02	FOS
AFM		transporter				4,28E-02	APOE
GH2		other				4,28E-02	INSR
PABPN1		enzyme				4,28E-02	MYOD1
PKIA		other				4,28E-02	PCK1
PRLH		cytokine				4,28E-02	LEP
KLHL40		other				4,28E-02	BNIP3
CCL18		cytokine				4,28E-02	S100A4
AGRP		other				4,28E-02	LEP
IGFALS		other				4,28E-02	PPARG
miR-494-3p (miRNAs w/seed GAAACAU)		mature microrna				4,28E-02	KIT
mir-196		microrna				4,28E-02	FOS
miR-185-3p (and other miRNAs w/seed GGGGCUG)		mature microrna				4,28E-02	NTRK2
NEIL1		enzyme				4,28E-02	LEP
IGK		other				4,28E-02	CCL2
ABHD5		enzyme				4,28E-02	PDK4
HBP1		transcription regulator				4,28E-02	PTGS2
EEF1D		translation regulator				4,28E-02	CDH1
RSC1A1	0,497	other				4,28E-02	LEP
TRIM63	1,539	enzyme				4,28E-02	FBXO32
EHD3		other				4,28E-02	CACNA1H
LAMA4		enzyme				4,28E-02	VEGFA
ARAF		kinase				4,28E-02	FOS
PER3		other				4,28E-02	FABP4
Ifi202b		other				4,28E-02	MYOD1
B4GALNT1		enzyme				4,28E-02	FOS
SNCG		other				4,28E-02	IGF1R
SIGMAR1		transmembrane receptor				4,28E-02	KCNH2
GAD1		enzyme				4,28E-02	FOS
RTN4R		transmembrane receptor				4,28E-02	PTGS2
GCNT1		enzyme				4,28E-02	FOS
GABRG2		ion channel				4,28E-02	FOS
MARK3		kinase				4,28E-02	ADIPOQ
PDE10A		enzyme				4,28E-02	LEP
MXD4		transcription regulator				4,28E-02	ID2
RFNG		enzyme				4,28E-02	DTX1
CREB5		transcription regulator				4,28E-02	PPARG
PLAGL2		transcription regulator				4,28E-02	BNIP3
GOPC		transporter				4,28E-02	ADRB1
ALPL		phosphatase				4,28E-02	SPP1
RAMP3		transporter				4,28E-02	FOS
TH		enzyme				4,28E-02	FOS
MUSK		kinase				4,28E-02	CHRNA1
ARHGDIB		enzyme				4,28E-02	PTGS2
PRDX3		enzyme				4,28E-02	ADIPOQ
GRAP		other				4,28E-02	FOS
RAB7A		enzyme				4,28E-02	FOS
ITPR3		ion channel				4,28E-02	PCK1
HSPH1		other				4,28E-02	BCL6
CDH13		other				4,28E-02	ADIPOQ
MXD3		transcription regulator				4,28E-02	ID2
NDUFS1		enzyme				4,28E-02	GPX1
ATAD3A		other				4,28E-02	CDH1
Sf1		other				4,28E-02	VCAM1
CDK11B		kinase				4,28E-02	VEGFA
Gcg		other				4,28E-02	FOS
HMGA2		enzyme				4,28E-02	TWIST1
LNPEP		peptidase				4,28E-02	SLC2A4
PODXL		kinase				4,28E-02	CDH1
HIST1H1A		other				4,28E-02	FOS
SH3GLB2		other				4,28E-02	PTGS2
HAP1		other				4,28E-02	LEP
CARHSP1		other				4,28E-02	PCK1
KLF4		transcription regulator		0,708	bias	4,37E-02	CDH1,CEBPA,EFEMP1,PEG3,PPARA,SLPI,TWIST2,VEGFA
PKD1		ion channel	Inhibited	-2,121		4,37E-02	ARHGAP10,EIF4EBP1,FOXO1,HBEGF,PCK1,PKNOX2,SLC4A1,VWF
RARB		ligand-dependent nuclear receptor				4,55E-02	RET,SPP1,VEGFA
Foxp1		transcription regulator				4,55E-02	MTCL1,PCK1,PPARGC1A
Wnt		group				4,59E-02	CEBPA,PPARG
FLCN		other				4,59E-02	PPARGC1A,UCP3
SALL4		transcription regulator				4,59E-02	CEBPA,ID2
TFEC		transcription regulator				4,59E-02	F13A1,IGF1R
PTP4A3		phosphatase				4,59E-02	CDH1,IGF1R
NGFR		transmembrane receptor				4,59E-02	FOS,NCAM1
NPY1R		g-protein coupled receptor				4,59E-02	FOS,LEP
NFE2		transcription regulator				4,59E-02	HBB,SLC6A4
PPP2R5C		other				4,59E-02	BCL3,TNFAIP3
SKI		transcription regulator				4,59E-02	CDH1,PMP22
NFKBIB		transcription regulator				4,59E-02	CTSV,NFKBIA
CXCL2		cytokine				4,59E-02	ICAM1,IFRD1
HSPD1		enzyme				4,59E-02	ICAM1,VCAM1
FOSB		transcription regulator				4,59E-02	CEBPA,PPARG
CGA		other				4,59E-02	CTSV,PTGS2
PRKACA		kinase				4,59E-02	LEP,VCAM1
BAG1		other				4,59E-02	FOS,PTGS2
SCGB1A1		cytokine				4,59E-02	C3,PTGS2
TLR7		transmembrane receptor	Activated	2,443	bias	4,64E-02	CCL2,ETS2,ICAM1,NFKBIA,PTX3,TNFAIP3
ESRRA		ligand-dependent nuclear receptor		1,948	bias	4,77E-02	CKB,HK2,LDHA,PPARA,PPARGC1A,RAPGEFL1,STAC2
CLDN7		other		-0,128		4,79E-02	AGT,APOE,C3,DNAJB6,F5,LGALS3
ITGB2		transmembrane receptor				4,86E-02	GADD45B,VCAM1,VEGFA
VHL		transcription regulator				4,86E-02	BNIP3,CDH1,VEGFA
FYN		kinase				4,86E-02	CMIP,FOS,RORC
EGR2		transcription regulator				4,86E-02	BCL6,ID2,ZBTB16
FGFR2	-1,501	kinase				4,86E-02	CDH1,FGFR2,SPP1
MUC1		other				4,86E-02	CDH1,EGLN3,MGST1
APP		other		1,067		4,88E-02	ABCG1,APOE,C3,CKB,DDAH1,FOS,LGALS3,PFKFB3,PPARG,PTGS2,SHOX2,STMN2,TUBB3,VCAM1
ZFPM1		transcription regulator				4,98E-02	CEBPA,GRB10,HBB,IRAK3
JUNB		transcription regulator		-1,944		7,36E-02	C3,IBSP,PLIN1,TBX3
