# Supplementary material for: Impact of genotype, body weight and sex on the prenatal muscle transcriptome of Iberian pigs
Source: PLoS One. 2020 Jan 28;15(1):e0227861. doi: 10.1371/journal.pone.0227861 (PMC6986718; doi:10.1371/journal.pone.0227861)
Supplement: S7 Table — LBW = low body weight fetuses, HBW = high body weight fetuses, IBxIB = Iberian genotype, IBxLW = crossbred (Iberian x Large White). (XLSX) [file pone.0227861.s007.xlsx]

## Sheet: Hoja1
S7 Table. Differentially expressed (DE) genes in the longissimus dorsi muscle affected by fetal weight in both genotypes (q-value ≤ 0.05 and fold-change ≥ 1.3). LBW = low body weight fetuses. HBW = high body weight fetuses. IBxIB = Iberian genotype. IBxLW = crossbreed fetuses
gene_id	gene	LBW means	HBW means	log2(fold_change)	Fold Change	p-value	q-value
IBxIB FETUSES
XLOC_012193	HOTAIRM1_1,HOTAIRM1_2,HOTAIRM1_3,HOTAIRM1_4,HOTAIRM1_5	57.6345	5.76241	-3.32219	10.0018	5e-05	0.026221
XLOC_027113	ENSSSCG00000035055	34.199	16.2232	-1.0759	2.10804	5e-05	0.026221
XLOC_006034	USP16	13.8573	8.72514	-0.667397	1.5882	5e-05	0.026221
XLOC_023370	FOS	7.79004	12.3561	0.665526	0.630459	5e-05	0.026221
XLOC_018879	MGP	50.6275	81.0075	0.678134	0.624973	5e-05	0.026221
XLOC_018936	CD163	4.59216	7.67215	0.740458	0.598549	0.0001	0.0464486
XLOC_007282	LPL	36.2879	64.6407	0.832953	0.561379	5e-05	0.026221
XLOC_021373	CEBPA	8.01406	14.39	0.844458	0.55692	5e-05	0.026221
XLOC_011441	MATN4	7.84034	16.7917	1.09876	0.466918	5e-05	0.026221
XLOC_020002	ADAMTS18	0.867202	2.01387	1.21553	0.430615	0.0001	0.0464486
XLOC_027786	U6	67.8387	159.323	1.23177	0.425795	5e-05	0.026221
XLOC_025894	THRSP	10.0729	24.5227	1.28363	0.410761	5e-05	0.026221
XLOC_004949	ALDOC,SPAG5	5.93845	14.8165	1.31905	0.400799	5e-05	0.026221
XLOC_023919	PLIN1	10.277	25.8301	1.32964	0.397868	5e-05	0.026221
XLOC_005840	ADIPOQ	15.2408	39.2419	1.36446	0.38838	5e-05	0.026221
XLOC_011129	PCK1	3.20893	8.28797	1.36893	0.387178	5e-05	0.026221
XLOC_019618	NELL2	0.47295	1.24032	1.39095	0.381314	5e-05	0.026221
XLOC_025876	DGAT2	8.25181	21.8141	1.40248	0.378278	5e-05	0.026221
XLOC_003697	CNMD	0.521358	1.42382	1.44942	0.366169	5e-05	0.026221
XLOC_015831	AHSP	1.1746	3.25597	1.47091	0.360755	5e-05	0.026221
XLOC_003655	DLEU2_1,DLEU2_2	4.53541	12.682	1.48347	0.357628	5e-05	0.026221
XLOC_002801	ENSSSCG00000010992	0.276574	0.775294	1.48708	0.356734	5e-05	0.026221
XLOC_027618	ENSSSCG00000038322	3.13977	9.28883	1.56484	0.338015	5e-05	0.026221
XLOC_004978	TUSC5	1.96093	7.06455	1.84906	0.277573	5e-05	0.026221
XLOC_004109	SLC4A1	0.152463	0.556331	1.86749	0.27405	5e-05	0.026221
XLOC_024835	CXCL2,ENSSSCG00000008954	0.159575	0.585112	1.87448	0.272725	5e-05	0.026221
XLOC_006394	CIDEC	0.451257	1.6653	1.88376	0.270977	5e-05	0.026221
XLOC_019169	PNPLA3	0.421267	1.61943	1.94268	0.260133	5e-05	0.026221
XLOC_022016	COL9A2	0.293351	1.3041	2.15235	0.224946	5e-05	0.026221
XLOC_007305	ADAM7,ADAMDEC1	0.111152	0.688977	2.63193	0.161328	0.0001	0.0464486
XLOC_028211	ENSSSCG00000038430,ENSSSCG00000040243	0.409934	2.6938	2.71618	0.152177	5e-05	0.026221
XLOC_021928	MATN1	0.242748	1.59726	2.71807	0.151978	0.0001	0.0464486
XLOC_015107	LAT,SPNS1	15.6957	281.126	4.16278	0.0558314	5e-05	0.026221
XLOC_026746	MMP13	0.0420825	3.5212	6.3867	0.0119512	5e-05	0.026221
XLOC_022885	ENSSSCG00000033590	0.268531	71.15	8.04963	0.00377416	5e-05	0.026221
IBxLW FETUSES
XLOC_007508	TTC28-AS1_4	24.7648	0.403019	-5.9413	61.4482	0.0001	0.0292158
XLOC_021018	ssc-mir-101-2	124.795	2.6275	-5.56973	47.4959	5e-05	0.0189239
XLOC_021154	TUBB3	0.73007	0.128379	-2.50762	5.68681	0.0001	0.0292158
XLOC_004109	SLC4A1	1.28243	0.235634	-2.44426	5.44246	5e-05	0.0189239
XLOC_011329	ENSSSCG00000027676	833.949	157.285	-2.40657	5.30212	5e-05	0.0189239
XLOC_000014	FRMD1	0.778341	0.163465	-2.25142	4.76151	5e-05	0.0189239
XLOC_018414	-	4.43585	1.01566	-2.1268	4.36748	5e-05	0.0189239
XLOC_029828	ALAS2	28.3762	7.18481	-1.98166	3.94947	5e-05	0.0189239
XLOC_006663	APOD	98.921	25.475	-1.95719	3.88305	5e-05	0.0189239
XLOC_019173	U12,U6	23.2549	6.07334	-1.93697	3.82901	5e-05	0.0189239
XLOC_026568	HBB	1196.58	317.534	-1.91393	3.76834	5e-05	0.0189239
XLOC_019532	ENSSSCG00000022925	102.403	28.5028	-1.84509	3.59275	5e-05	0.0189239
XLOC_008048	STC1	3.65169	1.11263	-1.7146	3.28206	5e-05	0.0189239
XLOC_020575	ISG15	1.9559	0.618718	-1.66048	3.16122	5e-05	0.0189239
XLOC_003533	ITGBL1	5.98564	1.89926	-1.65607	3.15157	5e-05	0.0189239
XLOC_014261	GADD45B	34.3108	10.9126	-1.65266	3.14413	5e-05	0.0189239
XLOC_018632	NR4A1	24.9754	8.09525	-1.62536	3.08519	5e-05	0.0189239
XLOC_011172	ENSSSCG00000036109	5.70294	1.86933	-1.60919	3.05081	0.0001	0.0292158
XLOC_019215	MAFF	25.4607	8.50512	-1.58187	2.99358	5e-05	0.0189239
XLOC_022163	GADD45A	11.2378	3.79132	-1.56759	2.96409	5e-05	0.0189239
XLOC_025364	NOCT	14.2819	4.86883	-1.55254	2.93333	0.0001	0.0292158
XLOC_008702	CPXM2	3.54179	1.21006	-1.5494	2.92695	5e-05	0.0189239
XLOC_015831	AHSP	6.65341	2.27471	-1.54841	2.92495	0.0001	0.0292158
XLOC_013968	CILP2,YJEFN3	41.2436	14.4774	-1.51037	2.84883	5e-05	0.0189239
XLOC_017329	S100A12	0.786989	0.290291	-1.43884	2.71103	0.0001	0.0292158
XLOC_006944	ENSSSCG00000035037	6.67918	2.48997	-1.42354	2.68243	5e-05	0.0189239
XLOC_013883	ADM	23.3505	8.78786	-1.40987	2.65713	5e-05	0.0189239
XLOC_017735	STMN2	2.05555	0.77502	-1.40722	2.65226	0.0001	0.0292158
XLOC_023541	F13A1	8.95005	3.47331	-1.36558	2.5768	5e-05	0.0189239
XLOC_016117	C2orf40	12.8731	5.23174	-1.299	2.46058	5e-05	0.0189239
XLOC_008545	ANKRD1	52.9326	21.7166	-1.28535	2.43741	0.00015	0.0416325
XLOC_021537	ENSSSCG00000003112	17.2943	7.309	-1.24255	2.36616	5e-05	0.0189239
XLOC_023723	COL11A2	20.8284	8.86519	-1.23233	2.34946	5e-05	0.0189239
XLOC_021894	PAQR7	4.27953	1.88422	-1.18349	2.27126	0.0001	0.0292158
XLOC_004778	STARD3,TCAP	465.216	206.364	-1.17271	2.25435	5e-05	0.0189239
XLOC_015098	NUPR1	17.6461	7.87194	-1.16456	2.24165	5e-05	0.0189239
XLOC_011104	CEBPB	13.6104	6.14873	-1.14635	2.21353	5e-05	0.0189239
XLOC_005096	PER1	27.7793	12.8838	-1.10845	2.15614	5e-05	0.0189239
XLOC_017988	TUFT1	13.3006	6.27084	-1.08476	2.12102	5e-05	0.0189239
XLOC_022895	C4A	7.93489	3.7805	-1.06963	2.0989	5e-05	0.0189239
XLOC_011128	RBM38	42.0444	20.1412	-1.06176	2.08748	5e-05	0.0189239
XLOC_017480	COL11A1	76.2989	36.8289	-1.05082	2.07171	0.00015	0.0416325
XLOC_023370	FOS	24.3207	11.9195	-1.02886	2.04041	5e-05	0.0189239
XLOC_008016	NFIL3	13.6528	6.88377	-0.987924	1.98333	0.0001	0.0292158
XLOC_002736	IGFN1	11.9629	6.04406	-0.984977	1.97928	5e-05	0.0189239
XLOC_019520	GABARAPL1	50.7789	25.6684	-0.984233	1.97826	5e-05	0.0189239
XLOC_019145	PIM3	18.8284	9.67045	-0.96126	1.94701	0.0001	0.0292158
XLOC_001341	PRSS35	22.2321	11.5415	-0.94581	1.92627	5e-05	0.0189239
XLOC_018131	VCAM1	92.1186	47.9886	-0.9408	1.91959	5e-05	0.0189239
XLOC_009686	EIF4EBP1	147.971	79.1973	-0.901793	1.86839	5e-05	0.0189239
XLOC_000012	THBS2	89.1619	49.6893	-0.843491	1.79439	5e-05	0.0189239
XLOC_018879	MGP	80.1513	46.235	-0.793741	1.73356	0.0001	0.0292158
XLOC_005118	ENSSSCG00000024416	1.5349	3.75104	1.28914	0.409195	5e-05	0.0189239
XLOC_005120	MYH4	1.19576	4.32783	1.85571	0.276297	5e-05	0.0189239
XLOC_001238	ENSSSCG00000004274	1.5677	5.98585	1.93291	0.2619	0.0001	0.0292158
XLOC_022016	COL9A2	0.257316	1.97039	2.93687	0.130591	0.0001	0.0292158
XLOC_015107	LAT,SPNS1	16.404	130.491	2.99183	0.12571	5e-05	0.0189239
XLOC_005468	BSN	0.487636	4.98023	3.35233	0.0979147	5e-05	0.0189239
XLOC_022071	ENSSSCG00000026111,ENSSSCG00000029537	25.0223	302.616	3.5962	0.0826868	5e-05	0.0189239
XLOC_021928	MATN1	0.211512	2.78606	3.71941	0.0759182	0.00015	0.0416325
