# Supplementary material for: Impact of genotype, body weight and sex on the prenatal muscle transcriptome of Iberian pigs
Source: PLoS One. 2020 Jan 28;15(1):e0227861. doi: 10.1371/journal.pone.0227861 (PMC6986718; doi:10.1371/journal.pone.0227861)
Supplement: S8 Table — Ratio: number of differentially expressed (DE) genes in a pathway divided by the total number of genes in the same pathway. Molecules: number of molecules associated with the predicted biological function. (XLSX) [file pone.0227861.s008.xlsx]

## Sheet: Hoja1
S8 Table. Enriched Pathways identified by IPA using DE genes data set of LBW and HBW fetuses in both genotypes (IBxIB and IBxLW genotypes; q-value ≤ 0.05 and fold-change ≥ 1.3). Ratio: number of DE genes in a pathway divided by the number of genes comprised in the same pathway. Molecules: number of molecules associated with the predicted biological function
Ingenuity Canonical Pathways	-log(p-value)	p-value	Ratio	Molecules
IBxIB fetuses
Atherosclerosis Signaling	3.51	0.00030903	0.0236	LPL,MMP13,PNPLA3
Adipogenesis pathway	3.44	0.000363078	0.0224	PLIN1,LPL,CEBPA
Glucocorticoid Receptor Signaling	3.4	0.000398107	0.0118	FOS,CEBPA,PCK1,CD163
Retinol Biosynthesis	3.05	0.000891251	0.0476	LPL,PNPLA3
Osteoarthritis Pathway	2.86	0.00138038	0.0142	CNMD,ADIPOQ,MMP13
Triacylglycerol Degradation	2.85	0.00141254	0.0377	LPL,PNPLA3
Growth Hormone Signaling	2.45	0.00354813	0.0235	FOS,CEBPA
Role of Macrophages, Fibroblasts and Endothelial Cells in Rheumatoid Arthritis	2.39	0.0040738	0.00962	FOS,CEBPA,MMP13
Sumoylation Pathway	2.34	0.00457088	0.0208	FOS,CEBPA
TR/RXR Activation	2.33	0.00467735	0.0204	PCK1,THRSP
Tight Junction Signaling	1.88	0.0131826	0.012	FOS,CEBPA
PPARα/RXRα Activation	1.82	0.0151356	0.0111	LPL,ADIPOQ
Hepatic Fibrosis / Hepatic Stellate Cell Activation	1.79	0.0162181	0.0107	MMP13,COL9A2
Endothelin-1 Signaling	1.77	0.0169824	0.0105	FOS,PNPLA3
Pyrimidine Deoxyribonucleotides De Novo Biosynthesis I	1.62	0.0239883	0.0435	PCK1
Role of Osteoblasts, Osteoclasts and Chondrocytes in Rheumatoid Arthritis	1.61	0.0245471	0.00858	FOS,MMP13
IL-17A Signaling in Gastric Cells	1.59	0.025704	0.04	FOS
Colorectal Cancer Metastasis Signaling	1.56	0.0275423	0.00806	FOS,MMP13
TNFR2 Signaling	1.51	0.030903	0.0333	FOS
Oncostatin M Signaling	1.45	0.0354813	0.0294	MMP13
IL-17A Signaling in Fibroblasts	1.44	0.0363078	0.0286	FOS
April Mediated Signaling	1.4	0.0398107	0.0256	FOS
Inhibition of Matrix Metalloproteases	1.4	0.0398107	0.0256	MMP13
B Cell Activating Factor Signaling	1.37	0.042658	0.0244	FOS
MIF Regulation of Innate Immunity	1.35	0.0446684	0.0233	FOS
UVC-Induced MAPK Signaling	1.35	0.0446684	0.0233	FOS
Role of IL-17F in Allergic Inflammatory Airway Diseases	1.33	0.0467735	0.0222	MMP13
iNOS Signaling	1.33	0.0467735	0.0222	FOS
Pyrimidine Ribonucleotides Interconversion	1.33	0.0467735	0.0222	PCK1
Triacylglycerol Biosynthesis	1.33	0.0467735	0.0217	DGAT2
Pyrimidine Ribonucleotides De Novo Biosynthesis	1.32	0.047863	0.0213	PCK1
IBxLW fetuses
Hepatic Fibrosis / Hepatic Stellate Cell Activation	4.45	3.54813e-05	0.0267	MYH4,VCAM1,COL11A1,COL11A2,COL9A2
GADD45 Signaling	3.18	0.000660693	0.105	GADD45B,GADD45A
Atherosclerosis Signaling	2.67	0.00213796	0.0236	VCAM1,COL11A2,APOD
IL-17A Signaling in Fibroblasts	2.65	0.00223872	0.0571	FOS,CEBPB
GP6 Signaling Pathway	2.61	0.00245471	0.0224	COL11A1,COL11A2,COL9A2
IL-12 Signaling and Production in Macrophages	2.5	0.00316228	0.0205	FOS,CEBPB,APOD
Intrinsic Prothrombin Activation Pathway	2.49	0.00323594	0.0476	F13A1,COL11A2
Acute Phase Response Signaling	2.32	0.0047863	0.0176	C4A/C4B,FOS,CEBPB
IL-8 Signaling	2.14	0.00724436	0.0152	FOS,VCAM1,EIF4EBP1
UVB-Induced MAPK Signaling	2.11	0.00776247	0.0303	FOS,EIF4EBP1
Tetrapyrrole Biosynthesis II	2	0.01	0.2	ALAS2
VDR/RXR Activation	1.97	0.0107152	0.0256	GADD45A,CEBPB
Prolactin Signaling	1.92	0.0120226	0.0241	FOS,CEBPB
JAK/Stat Signaling	1.92	0.0120226	0.0241	FOS,CEBPB
ATM Signaling	1.78	0.0165959	0.0204	GADD45B,GADD45A
Heme Biosynthesis II	1.75	0.0177828	0.111	ALAS2
Sirtuin Signaling Pathway	1.68	0.020893	0.0103	GADD45B,GADD45A,GABARAPL1
p53 Signaling	1.68	0.020893	0.018	GADD45B,GADD45A
LXR/RXR Activation	1.61	0.0245471	0.0165	C4A/C4B,APOD
Role of Macrophages, Fibroblasts and Endothelial Cells in Rheumatoid Arthritis	1.61	0.0245471	0.00962	FOS,VCAM1,CEBPB
FXR/RXR Activation	1.58	0.0263027	0.0159	C4A/C4B,APOD
IL-6 Signaling	1.56	0.0275423	0.0156	FOS,CEBPB
14-3-3-mediated Signaling	1.54	0.0288403	0.0153	FOS,TUBB3
HMGB1 Signaling	1.53	0.0295121	0.015	FOS,VCAM1
Adipogenesis pathway	1.53	0.0295121	0.0149	CEBPB,NOCT
Glucocorticoid Receptor Signaling	1.51	0.030903	0.00885	FOS,VCAM1,CEBPB
Extrinsic Prothrombin Activation Pathway	1.5	0.0316228	0.0625	F13A1
Corticotropin Releasing Hormone Signaling	1.5	0.0316228	0.0144	FOS,NR4A1
Hereditary Breast Cancer Signaling	1.47	0.0338844	0.0139	GADD45B,GADD45A
Epithelial Adherens Junction Signaling	1.46	0.0346737	0.0137	MYH4,TUBB3
Tight Junction Signaling	1.35	0.0446684	0.012	MYH4,FOS
IL-17A Signaling in Gastric Cells	1.31	0.0489779	0.04	FOS
