# Supplementary material for: Impact of genotype, body weight and sex on the prenatal muscle transcriptome of Iberian pigs
Source: PLoS One. 2020 Jan 28;15(1):e0227861. doi: 10.1371/journal.pone.0227861 (PMC6986718; doi:10.1371/journal.pone.0227861)
Supplement: S9 Table — Activation z-score: Predicted activation status of biological function; the higher the value, the more activated the function is predicted to be. Molecules: number of molecules associated with the predicted biological function. (XLSX) [file pone.0227861.s009.xlsx]

## Sheet: Hoja1
S9 Table. Enriched biological function with a p-value < 0.01 in the dataset of DE genes between LD muscle from crossbreed large and small fetuses. Activation z-score: Predicted activation status of biological function. The higher the value, the more activated the functions is predicted to be. Molecules: number of molecules associated with the predicted biological function
Categories	Diseases or Functions Annotation	p-Value	Predicted Activation State	*Activation z-score	Molecules
Neurological Disease, Organismal Injury and Abnormalities	Epileptic seizure	4.29e-10			ADM,BSN,FOS,GADD45A,GADD45B,HBB,NFIL3,NR4A1,PIM3
Connective Tissue Disorders, Inflammatory Disease, Organismal Injury and Abnormalities, Skeletal and Muscular Disorders	Rheumatic Disease	1.6e-09			ADM,ALAS2,C4A/C4B,CEBPB,COL11A1,COL11A2,COL9A2,F13A1,FOS,GADD45B,ISG15,NR4A1,PER1,RBM38,S100A12,THBS2,TUBB3,VCAM1
Tissue Morphology	Quantity of cells	5.57e-09		0,838	APOD,BSN,C4A/C4B,CEBPB,EIF4EBP1,F13A1,FOS,GADD45A,GADD45B,HBB,ISG15,MYH4,NFIL3,NR4A1,PER1,PIM3,RBM38,SLC4A1,THBS2,TUBB3,VCAM1
Connective Tissue Disorders, Inflammatory Disease, Inflammatory Response, Organismal Injury and Abnormalities, Skeletal and Muscular Disorders	Inflammation of joint	1.29e-08			ADM,ALAS2,C4A/C4B,CEBPB,COL11A1,COL11A2,COL9A2,F13A1,FOS,GADD45B,NR4A1,RBM38,S100A12,THBS2,TUBB3,VCAM1
Dermatological Diseases and Conditions, Organismal Injury and Abnormalities	Psoriasis	2.44e-08			ADM,APOD,C4A/C4B,CEBPB,EIF4EBP1,F13A1,FOS,HBB,ISG15,NFIL3,S100A12,VCAM1
Connective Tissue Disorders, Immunological Disease, Inflammatory Disease, Inflammatory Response, Organismal Injury and Abnormalities, Skeletal and Muscular Disorders	Polyarticular juvenile rheumatoid arthritis	6.43e-08			ADM,CEBPB,FOS,GADD45B,NR4A1,S100A12
Connective Tissue Disorders, Developmental Disorder, Hereditary Disorder, Inflammatory Disease, Ophthalmic Disease, Organismal Injury and Abnormalities, Skeletal and Muscular Disorders	Hereditary arthro-ophthalmopathy	7.56e-08			COL11A1,COL11A2,COL9A2
Connective Tissue Disorders, Inflammatory Disease, Inflammatory Response, Organismal Injury and Abnormalities, Skeletal and Muscular Disorders	Susceptibility to intervertebral disc disease	7.56e-08			COL11A1,COL9A2,THBS2
Hematological System Development and Function, Tissue Morphology	Quantity of blood cells	1.02e-07		0,708	C4A/C4B,CEBPB,F13A1,FOS,GADD45A,GADD45B,HBB,ISG15,NFIL3,NR4A1,PIM3,RBM38,SLC4A1,THBS2,VCAM1
Organismal Injury and Abnormalities	Benign lesion	1.51e-07		0,684	C4A/C4B,CEBPB,COL11A1,COL11A2,COL9A2,EIF4EBP1,FOS,GADD45A,MGP,MYH4,NR4A1,STMN2,THBS2,TUBB3,VCAM1
Connective Tissue Disorders, Inflammatory Disease, Inflammatory Response, Organismal Injury and Abnormalities, Skeletal and Muscular Disorders	Polyarthritis	1.86e-07			ADM,CEBPB,F13A1,FOS,GADD45B,NR4A1,S100A12
Cancer, Organismal Injury and Abnormalities	Benign neoplasia	2.85e-07			C4A/C4B,COL11A1,COL11A2,COL9A2,EIF4EBP1,FOS,GADD45A,MGP,MYH4,NR4A1,STMN2,THBS2,TUBB3,VCAM1
Cellular Development, Skeletal and Muscular System Development and Function, Tissue Development	Differentiation of skeletal muscle cells	4.32e-07			ANKRD1,FOS,MAFF,NR4A1,NUPR1
Connective Tissue Development and Function, Tissue Morphology	Quantity of connective tissue	4.62e-07		-1,377	CEBPB,EIF4EBP1,F13A1,FOS,HBB,NFIL3,PER1,PIM3,RBM38,SLC4A1,STC1
Connective Tissue Disorders, Organismal Injury and Abnormalities, Skeletal and Muscular Disorders	Non-traumatic arthropathy	5.46e-07			ADM,ALAS2,C4A/C4B,CEBPB,COL11A1,COL11A2,FOS,GADD45B,NR4A1,RBM38,S100A12,TUBB3,VCAM1
Connective Tissue Disorders, Immunological Disease, Inflammatory Disease, Inflammatory Response, Organismal Injury and Abnormalities, Skeletal and Muscular Disorders	Juvenile rheumatoid arthritis	6.08e-07			ADM,CEBPB,COL11A2,FOS,GADD45B,NR4A1,S100A12
Cancer, Organismal Injury and Abnormalities, Reproductive System Disease	Female genital tract serous carcinoma	9.96e-07			APOD,C4A/C4B,COL11A1,F13A1,HBB,ISG15,MGP,THBS2,TUBB3
Cancer, Hematological Disease, Immunological Disease, Organismal Injury and Abnormalities	Peripheral T-cell lymphoma	2.19e-06			GADD45A,GADD45B,ISG15,PER1,TUBB3,VCAM1
Connective Tissue Disorders, Organismal Injury and Abnormalities, Skeletal and Muscular Disorders	Abnormality of cartilage tissue	2.33e-06			COL11A1,COL11A2,COL9A2,FOS,MGP,THBS2
Connective Tissue Development and Function, Skeletal and Muscular System Development and Function, Tissue Development	Thickness of bone	2.85e-06			CEBPB,FOS,ISG15,MGP,STC1
Cellular Development, Connective Tissue Development and Function, Skeletal and Muscular System Development and Function, Tissue Development	Differentiation of chondrocytes	3.84e-06			COL11A2,GADD45B,MATN1,MGP,STC1
Connective Tissue Disorders, Developmental Disorder, Hereditary Disorder, Organismal Injury and Abnormalities, Skeletal and Muscular Disorders	Fibrochondrogenesis	3.95e-06			COL11A1,COL11A2
Connective Tissue Disorders, Inflammatory Disease, Inflammatory Response, Organismal Injury and Abnormalities, Skeletal and Muscular Disorders	Susceptibility to lumbar disc herniation	3.95e-06			COL11A1,THBS2
Dermatological Diseases and Conditions, Organismal Injury and Abnormalities	Active stage psoriasis	5.06e-06			ADM,FOS,NFIL3
Cancer, Organismal Injury and Abnormalities	Serous adenocarcinoma	6.6e-06			APOD,BSN,C4A/C4B,COL11A1,F13A1,HBB,ISG15,MGP,THBS2,TUBB3
Connective Tissue Disorders, Immunological Disease, Inflammatory Disease, Inflammatory Response, Organismal Injury and Abnormalities, Skeletal and Muscular Disorders	Rheumatoid arthritis	6.87e-06			ADM,ALAS2,C4A/C4B,CEBPB,COL11A2,FOS,GADD45B,NR4A1,RBM38,S100A12,VCAM1
Hematological System Development and Function, Tissue Morphology	Quantity of leukocytes	7.49e-06		-0,135	C4A/C4B,CEBPB,F13A1,FOS,GADD45A,GADD45B,HBB,ISG15,NFIL3,NR4A1,PIM3,VCAM1
Lymphoid Tissue Structure and Development, Tissue Morphology	Quantity of lymphatic system cells	8.24e-06		0,257	CEBPB,FOS,GADD45A,GADD45B,ISG15,NFIL3,NR4A1,PIM3,RBM38,THBS2,VCAM1
Cell Death and Survival	Cell viability	9.3e-06	Decreased	-3,040	APOD,CEBPB,FOS,GADD45A,GADD45B,HBB,NFIL3,NR4A1,NUPR1,PIM3,STC1,THBS2,TUBB3,VCAM1
Organismal Injury and Abnormalities	Ulcer	9.5e-06			COL11A1,COL11A2,COL9A2,NFIL3,RBM38
Cellular Movement	Migration of cells	9.75e-06		-0,603	ADM,C4A/C4B,CEBPB,COL11A1,EIF4EBP1,F13A1,FOS,GADD45A,ITGBL1,MGP,NFIL3,NR4A1,PER1,S100A12,STC1,THBS2,VCAM1
Cell Cycle	Arrest in G2/M phase of bone marrow cells	1.18e-05			GADD45A,GADD45B
Skeletal and Muscular System Development and Function	Function of muscle	1.19e-05		-0,577	ADM,CEBPB,EIF4EBP1,MYH4,NR4A1,SLC4A1,STC1
Cancer, Organismal Injury and Abnormalities, Reproductive System Disease	Breast or ovarian cancer	1.43e-05			ANKRD1,BSN,C4A/C4B,CEBPB,COL11A1,COL11A2,COL9A2,CPXM2,EIF4EBP1,FOS,GADD45B,HBB,IGFN1,ITGBL1,MGP,MYH4,NFIL3,NR4A1,PAQR7,SLC4A1,STC1,THBS2,TUBB3,VCAM1
Cellular Movement, Immune Cell Trafficking	Leukocyte migration	1.5e-05		-0,318	ADM,C4A/C4B,F13A1,FOS,NFIL3,NR4A1,PER1,S100A12,STC1,THBS2,VCAM1
Cell Death and Survival	Cell death	1.51e-05		-1,136	ADM,ANKRD1,C4A/C4B,CEBPB,EIF4EBP1,F13A1,FOS,GADD45A,GADD45B,HBB,ISG15,MGP,MYH4,NFIL3,NR4A1,NUPR1,PER1,PIM3,SLC4A1,STC1,THBS2,TUBB3,VCAM1
Cardiovascular Disease	Vascular lesion	1.88e-05			ADM,COL11A1,MGP,NR4A1,S100A12,VCAM1
Hematological System Development and Function, Hematopoiesis, Tissue Morphology	Quantity of hematopoietic progenitor cells	2.1e-05		1,240	FOS,GADD45A,HBB,NR4A1,PIM3,RBM38,SLC4A1,THBS2
Connective Tissue Development and Function, Connective Tissue Disorders, Organismal Injury and Abnormalities, Skeletal and Muscular Disorders, Skeletal and Muscular System Development and Function, Tissue Development, Tissue Morphology	Abnormal morphology of epiphyseal growth plate	2.33e-05			COL11A2,FOS,MATN1,MGP
Cancer, Organismal Injury and Abnormalities	Adenoma	2.34e-05			C4A/C4B,COL11A1,EIF4EBP1,FOS,GADD45A,MGP,THBS2,TUBB3,VCAM1
Cell-mediated Immune Response, Cellular Movement, Hematological System Development and Function, Immune Cell Trafficking	Distribution of T lymphocytes	2.36e-05			NFIL3,VCAM1
Cancer, Organismal Injury and Abnormalities, Reproductive System Disease	Benign neoplasm of female genital organ	2.43e-05			C4A/C4B,COL11A1,EIF4EBP1,FOS,MGP,NR4A1,THBS2,TUBB3
Connective Tissue Development and Function, Skeletal and Muscular System Development and Function, Tissue Development	Morphology of bone	2.48e-05			CEBPB,COL11A2,FOS,ISG15,MATN1,MGP,PER1,STC1,THBS2
Endocrine System Disorders, Gastrointestinal Disease, Metabolic Disease, Organismal Injury and Abnormalities	Diabetic complication	3.39e-05			APOD,COL11A1,COL11A2,COL9A2,HBB,VCAM1
Cardiovascular Disease	Aneurysm	4.13e-05			ADM,COL11A1,MGP,S100A12
Organismal Development	Morphology of body cavity	4.27e-05			ADM,C4A/C4B,CEBPB,COL9A2,EIF4EBP1,FOS,GADD45A,MGP,NFIL3,NR4A1,NUPR1,RBM38,SLC4A1,VCAM1
Cancer, Organismal Injury and Abnormalities	Subcutaneous tumor	4.62e-05			COL11A1,COL11A2,COL9A2,EIF4EBP1,FOS,NR4A1,TUBB3
Cellular Development, Connective Tissue Development and Function, Tissue Development	Differentiation of connective tissue cells	5e-05		-0,636	CEBPB,COL11A2,FOS,GADD45B,MATN1,MGP,NOCT,NR4A1,STC1
Cancer, Organismal Injury and Abnormalities, Reproductive System Disease	Mammary tumor	5.28e-05			ANKRD1,BSN,CEBPB,COL11A1,COL11A2,COL9A2,CPXM2,EIF4EBP1,FOS,GADD45A,GADD45B,HBB,IGFN1,ITGBL1,MYH4,NFIL3,NR4A1,PAQR7,SLC4A1,TUBB3
Hematological System Development and Function, Lymphoid Tissue Structure and Development, Organ Morphology, Tissue Morphology	Morphology of lymphoid organ	5.38e-05			C4A/C4B,CEBPB,FOS,GADD45A,NR4A1,RBM38,SLC4A1,VCAM1
Lipid Metabolism, Small Molecule Biochemistry	Lipolysis	5.65e-05		-0,747	ADM,CEBPB,EIF4EBP1,NR4A1
Inflammatory Disease	Chronic inflammatory disorder	5.73e-05			ADM,ALAS2,BSN,C4A/C4B,CEBPB,COL11A2,FOS,GADD45B,NR4A1,RBM38,S100A12,VCAM1
Cancer, Organismal Injury and Abnormalities	Benign connective or soft tissue neoplasm	5.89e-05			COL11A1,COL11A2,COL9A2,EIF4EBP1,FOS,NR4A1,TUBB3
Cancer, Endocrine System Disorders, Organismal Injury and Abnormalities, Reproductive System Disease	High-grade serous ovarian cancer	6.09e-05			COL11A1,THBS2,TUBB3
Connective Tissue Disorders, Organismal Injury and Abnormalities	Advanced Dupuytren contracture	6.59e-05			COL11A1,COL11A2,COL9A2
Cancer, Organismal Injury and Abnormalities, Reproductive System Disease	Peyronie disease	6.59e-05			COL11A1,COL11A2,COL9A2
Cell Death and Survival	Necrosis	6.82e-05		-1,445	ADM,ANKRD1,CEBPB,EIF4EBP1,F13A1,FOS,GADD45A,GADD45B,ISG15,MYH4,NFIL3,NR4A1,NUPR1,PER1,PIM3,STC1,THBS2,TUBB3,VCAM1
Immunological Disease	Systemic autoimmune syndrome	6.93e-05			ADM,ALAS2,C4A/C4B,CEBPB,COL11A2,FOS,GADD45B,ISG15,NR4A1,RBM38,S100A12,VCAM1
Metabolic Disease	Glucose metabolism disorder	7.09e-05			APOD,C4A/C4B,CEBPB,COL11A1,COL11A2,COL9A2,EIF4EBP1,FOS,HBB,MGP,NR4A1,THBS2,VCAM1
Cellular Development, Skeletal and Muscular System Development and Function, Tissue Development	Differentiation of muscle cells	7.45e-05			ANKRD1,FOS,MAFF,MGP,NR4A1,NUPR1
Cell Cycle	Mitosis of lymphocytes	8.25e-05			FOS,GADD45A
Developmental Disorder, Hereditary Disorder, Metabolic Disease, Organismal Injury and Abnormalities	Resistance to malaria	8.25e-05			HBB,SLC4A1
Cancer, Organismal Injury and Abnormalities	Tumorigenesis of adenocarcinoma	8.63e-05			ADM,ALAS2,BSN,C4A/C4B,COL11A1,COL11A2,FOS,FRMD1,GADD45A,GADD45B,HBB,MGP,MYH4,NR4A1,PRSS35,S100A12,SLC4A1,THBS2,TUBB3
Cell Death and Survival	Cell death of macrophages	8.93e-05		-1,109	CEBPB,FOS,ISG15,NR4A1
Cellular Growth and Proliferation	Colony formation	9.2e-05		1,499	ANKRD1,EIF4EBP1,FOS,GADD45A,GADD45B,NFIL3,NR4A1,NUPR1
Cell Cycle	Cell cycle progression	0.000104	Decreased	-2,016	ADM,CEBPB,EIF4EBP1,FOS,GADD45A,GADD45B,NR4A1,NUPR1,PER1,PIM3,TUBB3
Cancer, Organismal Injury and Abnormalities, Reproductive System Disease	Breast cancer	0.000106			ANKRD1,BSN,CEBPB,COL11A1,COL11A2,COL9A2,CPXM2,EIF4EBP1,FOS,GADD45B,HBB,IGFN1,ITGBL1,MYH4,NFIL3,NR4A1,PAQR7,SLC4A1,TUBB3
Cancer, Gastrointestinal Disease, Organismal Injury and Abnormalities	Oral squamous cell carcinoma	0.000108			COL11A1,CPXM2,ITGBL1,MGP,TUBB3
Cardiovascular Disease, Hematological Disease, Organismal Injury and Abnormalities	Anemia	0.000108			ALAS2,C4A/C4B,HBB,RBM38,SLC4A1,TUBB3,VCAM1
Cellular Function and Maintenance, Connective Tissue Development and Function, Skeletal and Muscular System Development and Function, Tissue Development	Function of osteoblasts	0.000108			CEBPB,MGP,PER1
Cell Death and Survival	Cell death of leukocyte cell lines	0.00011		-0,447	CEBPB,EIF4EBP1,GADD45B,NFIL3,NR4A1
Organismal Injury and Abnormalities	Wound	0.000119			ANKRD1,F13A1,GADD45A,PER1,THBS2
Cancer, Organismal Injury and Abnormalities	Fibromatosis	0.000123			COL11A1,COL11A2,COL9A2,TUBB3
Endocrine System Disorders, Gastrointestinal Disease, Metabolic Disease, Organismal Injury and Abnormalities, Skeletal and Muscular Disorders	Diabetic foot ulcer disorder	0.000123			COL11A1,COL11A2,COL9A2
Hematological System Development and Function, Lymphoid Tissue Structure and Development, Organ Morphology, Organismal Development, Tissue Morphology	Morphology of white pulp	0.000123			CEBPB,FOS,RBM38
Cardiovascular Disease, Neurological Disease, Organismal Injury and Abnormalities	Stroke	0.000126			F13A1,S100A12,THBS2,TUBB3,VCAM1
Cell Morphology, Tissue Morphology	Morphology of connective tissue cells	0.00013			CEBPB,COL11A2,GADD45A,NR4A1,STC1,THBS2
Cellular Growth and Proliferation	Colony formation of tumor cell lines	0.00013		1,082	ANKRD1,FOS,GADD45A,GADD45B,NR4A1,NUPR1
Hematological Disease, Immunological Disease, Organismal Injury and Abnormalities	Abnormality of bone marrow cells	0.000131			GADD45A,GADD45B,PER1
Organ Morphology, Organismal Development	Mass of genitourinary system	0.000135			ADM,CEBPB,EIF4EBP1,FOS,MGP,RBM38
Cardiovascular System Development and Function, Cellular Movement	Cell movement of endothelial cells	0.000135		-1,960	ADM,MGP,NR4A1,STC1,THBS2,VCAM1
Organ Development, Organ Morphology, Skeletal and Muscular System Development and Function	Size of skeletal muscle	0.000139			CEBPB,MYH4,STC1
Inflammatory Response	Inflammatory response	0.000153		0,283	CEBPB,FOS,GADD45A,ISG15,NUPR1,S100A12,THBS2,TUBB3,VCAM1
Hematological System Development and Function, Lymphoid Tissue Structure and Development, Tissue Morphology	Quantity of lymphocytes	0.000158		-0,139	CEBPB,FOS,GADD45A,GADD45B,ISG15,NFIL3,NR4A1,PIM3,VCAM1
Cell Death and Survival	Apoptosis of tumor cell lines	0.000162		-1,350	ADM,ANKRD1,CEBPB,EIF4EBP1,FOS,GADD45A,GADD45B,NFIL3,NR4A1,NUPR1,PER1,PIM3
Connective Tissue Development and Function, Organ Morphology, Organismal Development, Reproductive System Development and Function, Tissue Morphology	Mass of epigonadal fat pad	0.000166			CEBPB,EIF4EBP1,RBM38
Cancer, Organismal Injury and Abnormalities	Incidence of tumor	0.000177		0,735	ADM,CEBPB,FOS,GADD45A,RBM38,THBS2
Organ Development, Skeletal and Muscular System Development and Function	Function of skeletal muscle	0.000179			CEBPB,MYH4,NR4A1,STC1
Cellular Movement, Hematological System Development and Function, Immune Cell Trafficking	Cell movement of leukocytes	0.00018		-0,118	ADM,C4A/C4B,FOS,NFIL3,NR4A1,S100A12,STC1,THBS2,VCAM1
Cancer, Dermatological Diseases and Conditions, Organismal Injury and Abnormalities	Skin carcinoma	0.000189			BSN,COL11A1,COL11A2,COL9A2,FOS,HBB,IGFN1,ISG15,MYH4,RBM38,TUBB3,VCAM1
Cancer, Hematological Disease, Immunological Disease, Organismal Injury and Abnormalities	T-cell non-Hodgkin disease	0.000192			CEBPB,GADD45A,GADD45B,ISG15,PER1,TUBB3,VCAM1
Cancer, Organismal Injury and Abnormalities	Neoplasia of epithelial tissue	0.000202		0,926	ADM,ALAS2,ANKRD1,APOD,BSN,C2orf40,C4A/C4B,CEBPB,COL11A1,COL11A2,COL9A2,CPXM2,EIF4EBP1,F13A1,FOS,FRMD1,GABARAPL1,GADD45A,GADD45B,HBB,IGFN1,ISG15,ITGBL1,MAFF,MATN1,MGP,MYH4,NFIL3,NR4A1,NUPR1,PAQR7,PER1,PIM3,PRSS35,RBM38,S100A12,SLC4A1,STC1,STMN2,THBS2,TUBB3,VCAM1
Cardiovascular Disease	Pericardial effusion	0.000206			ADM,TUBB3,VCAM1
Hematological System Development and Function, Hematopoiesis, Lymphoid Tissue Structure and Development, Tissue Morphology	Quantity of megakaryocytes	0.000206			PIM3,RBM38,THBS2
Inflammatory Disease, Inflammatory Response, Organismal Injury and Abnormalities, Renal and Urological Disease	Nephritis	0.000206		1,977	C4A/C4B,CEBPB,GADD45A,GADD45B,PER1,VCAM1
Cancer, Organismal Injury and Abnormalities	Connective or soft tissue tumor	0.00021			BSN,CEBPB,COL11A1,COL11A2,COL9A2,EIF4EBP1,FOS,FRMD1,IGFN1,NR4A1,RBM38,TUBB3
Cell Death and Survival	Cell death of immune cells	0.000211		-1,200	CEBPB,EIF4EBP1,FOS,GADD45B,ISG15,NFIL3,NR4A1,THBS2
Endocrine System Disorders, Gastrointestinal Disease, Metabolic Disease, Organismal Injury and Abnormalities	Diabetes mellitus	0.000227			APOD,C4A/C4B,COL11A1,COL11A2,COL9A2,FOS,HBB,MGP,NR4A1,THBS2,VCAM1
Cellular Growth and Proliferation, Lymphoid Tissue Structure and Development	Proliferation of lymphatic system cells	0.000227		-0,966	ADM,CEBPB,GADD45A,GADD45B,ISG15,NFIL3,PIM3,SLC4A1,VCAM1
Cancer, Organismal Injury and Abnormalities	Breast or pancreatic cancer	0.000257			ANKRD1,BSN,C2orf40,C4A/C4B,CEBPB,COL11A1,COL11A2,COL9A2,CPXM2,EIF4EBP1,FOS,GADD45B,HBB,IGFN1,ITGBL1,MGP,MYH4,NFIL3,NR4A1,PAQR7,S100A12,SLC4A1,STC1,THBS2,TUBB3,VCAM1
Hematological Disease, Infectious Diseases, Neurological Disease, Organismal Injury and Abnormalities	Cerebral malaria	0.000257			C4A/C4B,SLC4A1
Cancer, Organismal Injury and Abnormalities	Neoplasia of cells	0.00026			BSN,CEBPB,COL11A1,COL11A2,CPXM2,F13A1,FOS,GADD45A,GADD45B,HBB,IGFN1,ISG15,ITGBL1,MGP,MYH4,NR4A1,NUPR1,PER1,RBM38,STMN2,TUBB3,VCAM1
Skeletal and Muscular System Development and Function, Tissue Morphology	Quantity of trabecula	0.000277			CEBPB,FOS,MGP
Neurological Disease, Organismal Injury and Abnormalities, Psychological Disorders	Disorder of basal ganglia	0.000284			APOD,C2orf40,C4A/C4B,FOS,GADD45A,ISG15,MAFF,NR4A1,TUBB3
Cancer, Endocrine System Disorders, Organismal Injury and Abnormalities, Reproductive System Disease	Serous ovarian adenocarcinoma	0.000285			C4A/C4B,COL11A1,MGP,THBS2,TUBB3
Hematological System Development and Function, Organismal Development, Tissue Morphology	Quantity of blood	0.000299		0,873	HBB,NFIL3,PIM3,SLC4A1,VCAM1
Hematological Disease, Infectious Diseases	Malaria	0.000304			C4A/C4B,HBB,SLC4A1
Cell Death and Survival	Cell death of uterus	0.000304			CEBPB,F13A1
Dermatological Diseases and Conditions, Developmental Disorder, Hereditary Disorder, Metabolic Disease, Organismal Injury and Abnormalities	Premature aging	0.000312			MGP,RBM38,STC1,THBS2
Cardiovascular Disease, Organismal Injury and Abnormalities	Arteriosclerosis	0.000322			ADM,F13A1,FOS,MGP,NR4A1,TUBB3,VCAM1
Cellular Growth and Proliferation	Colony formation of cells	0.000328		1,272	ANKRD1,EIF4EBP1,FOS,GADD45A,GADD45B,NR4A1,NUPR1
Inflammatory Response, Organismal Injury and Abnormalities	Inflammation of organ	0.000338	Increased	2,775	ADM,C4A/C4B,CEBPB,GADD45A,GADD45B,HBB,NFIL3,NR4A1,PER1,THBS2,TUBB3,VCAM1
Connective Tissue Development and Function, Skeletal and Muscular System Development and Function, Tissue Development	Volume of bone	0.000342			CEBPB,FOS,ISG15,MGP
Cell Morphology, Humoral Immune Response, Immunological Disease, Lymphoid Tissue Structure and Development	Abnormal morphology of plasma cells	0.000354			CEBPB,NFIL3
Cardiovascular System Development and Function, Organismal Development	Vascularization of hindlimb	0.000354			STC1,THBS2
Cancer, Organismal Injury and Abnormalities	Non-melanoma solid tumor	0.000359		0,776	ADM,ALAS2,ANKRD1,APOD,BSN,C2orf40,C4A/C4B,CEBPB,COL11A1,COL11A2,COL9A2,CPXM2,EIF4EBP1,F13A1,FOS,FRMD1,GABARAPL1,GADD45A,GADD45B,HBB,IGFN1,ISG15,ITGBL1,MAFF,MATN1,MGP,MYH4,NFIL3,NR4A1,NUPR1,PAQR7,PER1,PIM3,PRSS35,RBM38,S100A12,SLC4A1,STC1,STMN2,THBS2,TUBB3,VCAM1
Organismal Survival	Organismal death	0.000367	Increased	3,699	ADM,ALAS2,APOD,C4A/C4B,CEBPB,COL11A1,F13A1,FOS,GADD45A,ISG15,MAFF,MGP,NFIL3,RBM38,SLC4A1,THBS2,VCAM1
Cancer, Organismal Injury and Abnormalities	Nonhematologic malignant neoplasm	0.000384		-0,590	ADM,AHSP,ALAS2,ANKRD1,APOD,BSN,C2orf40,C4A/C4B,CEBPB,COL11A1,COL11A2,COL9A2,CPXM2,EIF4EBP1,F13A1,FOS,FRMD1,GABARAPL1,GADD45A,GADD45B,HBB,IGFN1,ISG15,ITGBL1,MAFF,MATN1,MGP,MYH4,NFIL3,NR4A1,NUPR1,PAQR7,PER1,PIM3,PRSS35,RBM38,S100A12,SLC4A1,STC1,STMN2,THBS2,TUBB3,VCAM1
Skeletal and Muscular System Development and Function	Quantity of bone	0.000399		-1,125	CEBPB,F13A1,FOS,MGP,PER1
Cancer, Organismal Injury and Abnormalities	Upper aero-digestive squamous cell carcinoma	0.000406			CEBPB,COL11A1,CPXM2,ITGBL1,MGP,TUBB3
Cardiovascular Disease, Cell Death and Survival, Connective Tissue Disorders, Developmental Disorder, Hematological Disease, Organismal Injury and Abnormalities	Congenital hemolytic anemia	0.000408			HBB,SLC4A1
Cell Cycle	Premature senescence of tumor cell lines	0.000408			EIF4EBP1,RBM38
Cell Morphology	Size of cells	0.000414			CEBPB,EIF4EBP1,GADD45A,MYH4,NR4A1,STC1,THBS2
Cell Death and Survival	Cell death of tumor cell lines	0.000414		-0,980	ADM,ANKRD1,CEBPB,EIF4EBP1,FOS,GADD45A,GADD45B,NFIL3,NR4A1,NUPR1,PER1,PIM3,TUBB3
Lymphoid Tissue Structure and Development, Tissue Morphology	Quantity of lymphoid tissue	0.000438		0,232	ADM,C4A/C4B,FOS,GADD45A,NR4A1,RBM38
Cell Death and Survival	Cell viability of blood cells	0.000441			CEBPB,GADD45A,GADD45B,HBB,NFIL3
Cell Death and Survival	Cytolysis	0.000441			C4A/C4B,HBB,ISG15,NFIL3,SLC4A1
Cell Morphology, Hematological System Development and Function, Hematopoiesis, Tissue Morphology	Abnormal morphology of proerythroblasts	0.000466			PIM3,SLC4A1
Developmental Disorder, Neurological Disease	Congenital cranial dysinnervation disorder	0.000466			BSN,TUBB3
Connective Tissue Disorders, Inflammatory Disease, Inflammatory Response, Organismal Injury and Abnormalities, Skeletal and Muscular Disorders	Prolapsed lumbar intervertebral disc	0.000466			COL11A1,THBS2
Cancer, Organismal Injury and Abnormalities	Adenocarcinoma	0.000473			ADM,ALAS2,ANKRD1,APOD,BSN,C2orf40,C4A/C4B,CEBPB,COL11A1,COL11A2,COL9A2,CPXM2,F13A1,FOS,FRMD1,GABARAPL1,GADD45A,GADD45B,HBB,IGFN1,ISG15,ITGBL1,MAFF,MATN1,MGP,MYH4,NFIL3,NR4A1,PAQR7,PER1,PIM3,PRSS35,S100A12,SLC4A1,STC1,STMN2,THBS2,TUBB3,VCAM1
Cardiovascular Disease, Organismal Injury and Abnormalities	Aortic aneurysm	0.000481			ADM,COL11A1,S100A12
Neurological Disease	Neurological signs	0.000483			APOD,C2orf40,C4A/C4B,CEBPB,FOS,GADD45A,MAFF,NR4A1
Cellular Movement	Cell movement of myeloid cells	0.00052		0,739	ADM,C4A/C4B,NR4A1,S100A12,STC1,THBS2,VCAM1
Cancer, Organismal Injury and Abnormalities	Cancer of cells	0.00053			BSN,CEBPB,COL11A1,COL11A2,CPXM2,F13A1,FOS,GADD45A,GADD45B,HBB,IGFN1,ISG15,ITGBL1,MGP,MYH4,NR4A1,PER1,RBM38,STMN2,TUBB3,VCAM1
Organismal Injury and Abnormalities	Calcinosis	0.000559			ISG15,MGP,SLC4A1
Organismal Development	Development of genitourinary system	0.00056			ADM,CEBPB,EIF4EBP1,FOS,HBB,MGP,NR4A1,NUPR1,RBM38,VCAM1
Skeletal and Muscular System Development and Function	Mineralization of bone	0.00057			CEBPB,GADD45B,ISG15,MATN1
Cell Morphology, Hematological System Development and Function, Hematopoiesis, Tissue Morphology	Abnormal morphology of red blood cells	0.00058			PIM3,RBM38,SLC4A1
Inflammatory Disease, Inflammatory Response, Organismal Injury and Abnormalities, Renal and Urological Disease	Glomerulonephritis	0.000589		1,977	C4A/C4B,CEBPB,GADD45A,GADD45B,VCAM1
Organismal Injury and Abnormalities, Reproductive System Disease	Endometriosis	0.000609			CEBPB,FOS,NFIL3,NR4A1,STC1,THBS2
Hematological Disease	Hemorrhagic disease	0.00062			C4A/C4B,F13A1,ISG15,SLC4A1,THBS2
Cellular Development, Cellular Growth and Proliferation, Hematological System Development and Function, Lymphoid Tissue Structure and Development	Proliferation of lymphocytes	0.000628		-0,706	CEBPB,GADD45A,GADD45B,ISG15,NFIL3,PIM3,SLC4A1,VCAM1
Cellular Development, Cellular Growth and Proliferation, Embryonic Development	Proliferation of embryonic cell lines	0.000629		-0,821	CEBPB,EIF4EBP1,FOS,GADD45A,PIM3
Cell Cycle	Senescence of cells	0.000688		-1,926	C2orf40,CEBPB,EIF4EBP1,GADD45A,RBM38
Cancer, Organismal Injury and Abnormalities	Connective tissue tumor	0.000691			BSN,CEBPB,COL11A1,COL11A2,COL9A2,FOS,FRMD1,IGFN1,RBM38,TUBB3
Drug Metabolism, Endocrine System Development and Function, Lipid Metabolism, Small Molecule Biochemistry, Vitamin and Mineral Metabolism	Synthesis of progesterone	0.000691			ADM,NR4A1,STC1
Cell Death and Survival	Cell death of lung cancer cell lines	0.000715		0,447	CEBPB,GADD45A,GADD45B,PIM3,TUBB3
Lymphoid Tissue Structure and Development, Tissue Morphology	Quantity of bone marrow cells	0.000717		0,577	CEBPB,PIM3,RBM38,THBS2
Cellular Growth and Proliferation	Colony formation of hepatoma cell lines	0.000734			ANKRD1,GADD45B
Cancer, Organismal Injury and Abnormalities, Renal and Urological Disease	Hyperplasia of mesangial cells	0.000734			CEBPB,GADD45A
Cancer, Organismal Injury and Abnormalities	Blue round small cell tumor	0.000741			C4A/C4B,COL11A1,FOS,FRMD1,IGFN1,TUBB3,VCAM1
Organ Development, Renal and Urological System Development and Function	Function of kidney	0.000764			ADM,SLC4A1,STC1
Cardiovascular System Development and Function, Cellular Movement	Migration of endothelial cells	0.00078		-1,960	ADM,MGP,NR4A1,STC1,VCAM1
Cell Death and Survival	Apoptosis of peritoneal macrophages	0.00081			CEBPB,ISG15
Cellular Compromise, Organismal Injury and Abnormalities, Skeletal and Muscular Disorders	Atrophy of muscle cells	0.00081			GADD45A,MYH4
Hereditary Disorder, Neurological Disease, Organismal Injury and Abnormalities, Psychological Disorders, Skeletal and Muscular Disorders	Huntington's Disease	0.000813			APOD,C2orf40,C4A/C4B,FOS,GADD45A,MAFF,NR4A1
Cell Death and Survival	Apoptosis of macrophages	0.000814			CEBPB,FOS,ISG15
Organismal Development	Size of animal	0.000843		-1,000	EIF4EBP1,F13A1,FOS,STC1
Cell Death and Survival	Cell death of skin	0.000868			ANKRD1,CEBPB,GADD45A
Connective Tissue Development and Function, Skeletal and Muscular System Development and Function, Tissue Development	Morphology of trabecular bone	0.000873			CEBPB,FOS,ISG15,MGP
Connective Tissue Development and Function, Skeletal and Muscular System Development and Function, Tissue Development	Size of bone	0.000892			CEBPB,FOS,ISG15,MGP,PER1
Dermatological Diseases and Conditions, Organismal Injury and Abnormalities	Burn	0.000895			COL11A1,COL11A2,COL9A2
Dermatological Diseases and Conditions, Inflammatory Disease, Inflammatory Response, Organismal Injury and Abnormalities	Dermatitis	0.000901			GADD45A,HBB,NR4A1,PER1,THBS2,TUBB3
Humoral Immune Response, Protein Synthesis	Quantity of immunoglobulin	0.000903		1,371	C4A/C4B,CEBPB,GADD45A,GADD45B,NFIL3
Cell Death and Survival	Apoptosis of prostate cancer cell lines	0.00092		-1,963	FOS,GADD45A,NR4A1,PER1
Endocrine System Disorders, Organ Morphology, Organismal Development, Organismal Injury and Abnormalities, Reproductive System Development and Function, Reproductive System Disease	Abnormal morphology of ovarian follicle	0.000923			CEBPB,FOS,NUPR1
Cardiovascular Disease, Cell Death and Survival, Connective Tissue Disorders, Hematological Disease, Organismal Injury and Abnormalities	Hemolytic anemia	0.000923			C4A/C4B,HBB,SLC4A1
Cancer, Organismal Injury and Abnormalities	Carcinoma	0.000934			ADM,ALAS2,ANKRD1,APOD,BSN,C2orf40,C4A/C4B,CEBPB,COL11A1,COL11A2,COL9A2,CPXM2,F13A1,FOS,FRMD1,GABARAPL1,GADD45A,GADD45B,HBB,IGFN1,ISG15,ITGBL1,MAFF,MATN1,MGP,MYH4,NFIL3,NR4A1,NUPR1,PAQR7,PER1,PIM3,PRSS35,RBM38,S100A12,SLC4A1,STC1,STMN2,THBS2,TUBB3,VCAM1
Cancer, Organismal Injury and Abnormalities	Genitourinary tumor	0.000947			ADM,ALAS2,ANKRD1,APOD,BSN,C2orf40,C4A/C4B,COL11A1,COL11A2,CPXM2,EIF4EBP1,F13A1,FOS,FRMD1,GADD45A,HBB,IGFN1,ISG15,MGP,NFIL3,NR4A1,PAQR7,PER1,PRSS35,S100A12,SLC4A1,STC1,THBS2,TUBB3,VCAM1
Cellular Movement	Cellular infiltration	0.00096		0,808	ADM,C4A/C4B,NR4A1,STC1,THBS2,VCAM1
Skeletal and Muscular System Development and Function	Contractility of muscle	0.000968		0,000	ADM,EIF4EBP1,MYH4,SLC4A1
Connective Tissue Development and Function, Skeletal and Muscular System Development and Function	Condensation of cartilage tissue	0.000973			COL11A1,MGP
Dermatological Diseases and Conditions, Organismal Injury and Abnormalities	Skin lesion	0.000987		0,728	AHSP,ANKRD1,APOD,BSN,C2orf40,C4A/C4B,CEBPB,COL11A1,COL11A2,COL9A2,CPXM2,F13A1,FOS,FRMD1,GADD45A,HBB,IGFN1,ISG15,ITGBL1,MYH4,NR4A1,PIM3,PRSS35,RBM38,S100A12,SLC4A1,STC1,THBS2,TUBB3,VCAM1
Cardiovascular System Development and Function, Organismal Development	Vasculogenesis	0.000995		-1,702	ADM,GADD45A,MGP,NR4A1,STC1,THBS2,TUBB3,VCAM1
Organismal Survival	Survival of organism	0.00104		-1,912	ADM,CEBPB,EIF4EBP1,FOS,NFIL3,SLC4A1,THBS2,TUBB3
Organismal Injury and Abnormalities	Hypertrophy	0.00105			ADM,CEBPB,COL9A2,EIF4EBP1,SLC4A1,STC1
Embryonic Development, Organismal Development	Development of body trunk	0.00105		-1,951	ADM,ANKRD1,CEBPB,COL11A1,HBB,MGP,NFIL3,NR4A1,TUBB3,VCAM1
Cell-To-Cell Signaling and Interaction, Hematological System Development and Function, Hematopoiesis	Adhesion of red blood cells	0.00106			C4A/C4B,SLC4A1
Cell Death and Survival, Hematological System Development and Function	Survival of hematopoietic cells	0.00107			GADD45A,GADD45B,NFIL3
Cancer, Endocrine System Disorders, Organismal Injury and Abnormalities, Reproductive System Disease	Ovarian serous tumor	0.00108			BSN,C4A/C4B,COL11A1,MGP,THBS2,TUBB3
Cell Death and Survival, Gastrointestinal Disease, Hepatic System Disease, Organismal Injury and Abnormalities	Cell death of liver cells	0.00109			ADM,CEBPB,FOS,GADD45B
Cardiovascular System Development and Function, Cellular Development, Cellular Function and Maintenance, Cellular Growth and Proliferation, Organismal Development, Tissue Development	Endothelial cell development	0.00109		-1,961	ADM,MGP,NR4A1,STC1,VCAM1
Organismal Injury and Abnormalities, Reproductive System Disease	Benign pelvic disease	0.0011			CEBPB,EIF4EBP1,FOS,NFIL3,NR4A1,STC1,THBS2
Organismal Development	Abnormal morphology of body cavity	0.00111			ADM,C4A/C4B,CEBPB,FOS,MGP,NFIL3,NUPR1,RBM38,SLC4A1,VCAM1
Cell Morphology	Morphology of blood cells	0.00112			CEBPB,NFIL3,PIM3,RBM38,SLC4A1,VCAM1
Cardiovascular Disease, Organismal Injury and Abnormalities	Peripheral vascular disease	0.00112			F13A1,HBB,S100A12,THBS2,TUBB3,VCAM1
Cancer, Organismal Injury and Abnormalities	Incidence of malignant tumor	0.00114		1,154	ADM,FOS,GADD45A,RBM38
Cell-To-Cell Signaling and Interaction, Cellular Assembly and Organization	Binding of plasma membrane	0.00115			ADM,SLC4A1
Skeletal and Muscular System Development and Function	Density of bone	0.00115			STC1,THBS2
Cellular Movement, Hematological System Development and Function, Hematopoiesis	Mobilization of hematopoietic progenitor cells	0.00115			FOS,VCAM1
Hematological System Development and Function, Lymphoid Tissue Structure and Development, Organ Morphology, Organismal Development, Tissue Morphology	Morphology of thymus gland	0.00118			FOS,GADD45A,NR4A1,VCAM1
Cancer, Organismal Injury and Abnormalities, Reproductive System Disease	Tumorigenesis of reproductive tract	0.00123			ADM,APOD,BSN,C2orf40,C4A/C4B,COL11A1,COL11A2,CPXM2,EIF4EBP1,F13A1,FOS,GADD45A,HBB,ISG15,MGP,NFIL3,NR4A1,PAQR7,STC1,THBS2,TUBB3,VCAM1
Developmental Disorder	Disorder of stature	0.00124			COL11A1,COL11A2,COL9A2,TUBB3
Cancer, Organismal Injury and Abnormalities, Reproductive System Disease	Female genital neoplasm	0.00124			ADM,APOD,BSN,C2orf40,C4A/C4B,COL11A1,COL11A2,CPXM2,EIF4EBP1,F13A1,FOS,GADD45A,HBB,ISG15,MGP,NFIL3,NR4A1,PAQR7,STC1,THBS2,TUBB3,VCAM1
Cancer, Dermatological Diseases and Conditions, Organismal Injury and Abnormalities	Skin squamous cell carcinoma	0.00136			BSN,COL11A1,COL11A2,FOS,HBB,MYH4,RBM38,VCAM1
Cardiovascular System Development and Function	Morphology of cardiovascular system	0.00139			ADM,COL9A2,EIF4EBP1,GADD45A,MGP,SLC4A1,THBS2,VCAM1
Cellular Function and Maintenance	Cellular homeostasis	0.00139		-0,014	ADM,ALAS2,CEBPB,EIF4EBP1,GABARAPL1,GADD45B,NFIL3,NR4A1,NUPR1,SLC4A1,STC1,THBS2
Organ Morphology, Organismal Development, Reproductive System Development and Function	Mass of placenta	0.00144			ADM,FOS
Cancer, Hereditary Disorder, Neurological Disease, Organismal Injury and Abnormalities	Familial brain tumor syndrome	0.00155			ADM,EIF4EBP1
Behavior	Sleep pattern	0.00155			FOS,PER1
Nutritional Disease	Weight gain	0.00159			FOS,MGP,NR4A1,SLC4A1,STC1
Organismal Injury and Abnormalities, Renal and Urological Disease	Renal lesion	0.0016			ADM,ALAS2,FOS,FRMD1,HBB,PRSS35,S100A12,SLC4A1,STC1,TUBB3
Lipid Metabolism, Molecular Transport, Small Molecule Biochemistry	Concentration of lipid	0.00162		-1,124	ADM,APOD,CEBPB,FOS,NFIL3,NR4A1,S100A12,VCAM1
Infectious Diseases	Infection of mammalia	0.00164		0,440	C4A/C4B,CEBPB,EIF4EBP1,FOS,ISG15
Cancer, Organismal Injury and Abnormalities, Renal and Urological Disease	Kidney carcinoma	0.00165			ADM,ALAS2,FOS,FRMD1,HBB,PRSS35,S100A12,SLC4A1,TUBB3
Cancer, Endocrine System Disorders, Organismal Injury and Abnormalities, Reproductive System Disease	Gonadal tumor	0.00165			BSN,C4A/C4B,COL11A1,COL11A2,EIF4EBP1,FOS,GADD45A,MGP,STC1,THBS2,TUBB3,VCAM1
Cell Cycle	Arrest in interphase of blood cells	0.00166			FOS,GADD45A
Cardiovascular Disease, Hematological Disease, Organismal Injury and Abnormalities	Microcytic anemia	0.00166			C4A/C4B,SLC4A1
Cardiovascular Disease, Organismal Injury and Abnormalities	Vascular calcification	0.00166			ISG15,MGP
Dermatological Diseases and Conditions, Developmental Disorder, Hereditary Disorder, Metabolic Disease, Organismal Injury and Abnormalities	Hutchinson-Gilford progeria syndrome	0.00172			MGP,STC1,THBS2
Tissue Development	Development of epithelial tissue	0.00173		-1,959	ADM,CEBPB,MGP,NR4A1,STC1,VCAM1
Cell Cycle	Mitosis	0.00176		-1,964	ADM,CEBPB,FOS,GADD45A,PIM3,TUBB3
Tissue Development	Homeostasis of tissue	0.00177			CEBPB,COL11A2,SLC4A1
Skeletal and Muscular System Development and Function	Osteoclastogenesis	0.00177			ADM,FOS,ITGBL1
Cell Death and Survival, Reproductive System Development and Function	Cell viability of breast cell lines	0.00177			CEBPB,NFIL3
Cellular Movement, Embryonic Development	Invasion of embryonic cell lines	0.00177			FOS,NR4A1
Cell Death and Survival	Apoptosis	0.0018		-1,852	ADM,ANKRD1,CEBPB,EIF4EBP1,FOS,GADD45A,GADD45B,ISG15,MGP,NFIL3,NR4A1,NUPR1,PER1,PIM3,STC1,THBS2
Cardiovascular Disease, Organismal Injury and Abnormalities, Skeletal and Muscular Disorders	Myocardial infarction	0.00185			APOD,C4A/C4B,F13A1,TUBB3
Cardiovascular Disease, Organismal Injury and Abnormalities	Atherosclerosis	0.00186			ADM,F13A1,FOS,NR4A1,TUBB3,VCAM1
Hematological System Development and Function, Tissue Morphology	Quantity of myeloid cells	0.00187		0,742	C4A/C4B,GADD45A,PIM3,RBM38,THBS2,VCAM1
Cell-To-Cell Signaling and Interaction	Activation of cells	0.00188		-1,620	C4A/C4B,CEBPB,F13A1,GADD45A,NFIL3,NR4A1,S100A12,STC1
Embryonic Development, Organismal Development, Skeletal and Muscular System Development and Function	Growth of limb	0.00189			GADD45B,STC1
Dermatological Diseases and Conditions, Developmental Disorder, Neurological Disease, Organismal Injury and Abnormalities	Neurocutaneous syndrome	0.00201			ADM,EIF4EBP1
Cardiovascular Disease, Hereditary Disorder, Organismal Injury and Abnormalities, Skeletal and Muscular Disorders	ANKRD1-related dilated cardiomyopathy	0.00201			ANKRD1
Connective Tissue Disorders, Hematological Disease, Organismal Injury and Abnormalities	Acanthocytosis	0.00201			SLC4A1
Organismal Development	Accumulation of cast	0.00201			ADM
Cardiovascular System Development and Function, Tissue Development	Adhesion of lymphatic endothelial tissue	0.00201			VCAM1
Cardiovascular Disease, Organismal Injury and Abnormalities, Skeletal and Muscular Disorders	Advanced stage dilated cardiomyopathy	0.00201			THBS2
Cell Cycle	Arrest in G0/G1 phase transition of hematopoietic progenitor cells	0.00201			FOS
Cancer, Cell Cycle, Organismal Injury and Abnormalities	Arrest in cell cycle progression of ovarian cancer cells	0.00201			GADD45A
Cell Cycle, Respiratory System Development and Function	Arrest in prometaphase of lung cell lines	0.00201			GADD45A
Cell-To-Cell Signaling and Interaction, Cellular Assembly and Organization	Association of cell periphery	0.00201			THBS2
Cardiovascular System Development and Function	Association of vascular sinus	0.00201			THBS2
Hereditary Disorder, Metabolic Disease, Organismal Injury and Abnormalities, Renal and Urological Disease	Autosomal dominant distal renal tubular acidosis	0.00201			SLC4A1
Connective Tissue Disorders, Hereditary Disorder, Organismal Injury and Abnormalities	Autosomal recessive Weissenbacher-Zweymuller syndrome	0.00201			COL11A2
Auditory Disease, Hereditary Disorder, Neurological Disease, Organismal Injury and Abnormalities	Autosomal recessive deafness type 53	0.00201			COL11A2
Cardiovascular Disease, Cell Death and Survival, Connective Tissue Disorders, Developmental Disorder, Hematological Disease, Organismal Injury and Abnormalities	Beta Heinz body anemias	0.00201			HBB
Connective Tissue Disorders, Hematological Disease, Hereditary Disorder, Organismal Injury and Abnormalities	Beta thalassemia, dominant inclusion body type	0.00201			HBB
Hematological Disease	Beta-globin type methemoglobinemia	0.00201			HBB
Connective Tissue Disorders, Hematological Disease, Hereditary Disorder, Organismal Injury and Abnormalities	Beta-zero-thalassemia	0.00201			HBB
Cellular Movement	Cellular infiltration of synovial membrane	0.00201			THBS2
Hematological Disease, Infectious Diseases	Chikungunya fever	0.00201			ISG15
Cellular Compromise, Hematopoiesis	Clonal deletion of double-positive thymocyte	0.00201			NR4A1
Cellular Compromise, Hematopoiesis	Clonal deletion of single positive thymocytes	0.00201			NR4A1
Cancer, Cellular Development, Cellular Growth and Proliferation, Organismal Injury and Abnormalities, Tumor Morphology	Colony formation of leukemic blasts	0.00201			EIF4EBP1
Cellular Development, Hematological System Development and Function, Hematopoiesis	Commitment of natural killer precursor cells	0.00201			NFIL3
Developmental Disorder, Hereditary Disorder, Immunological Disease, Organismal Injury and Abnormalities	Complement component C4A deficiency	0.00201			C4A/C4B
Developmental Disorder, Hereditary Disorder, Immunological Disease, Organismal Injury and Abnormalities	Complement component C4B deficiency	0.00201			C4A/C4B
Developmental Disorder, Neurological Disease, Organismal Injury and Abnormalities	Complex cortical dysplasia with other brain malformations 1	0.00201			TUBB3
Infectious Diseases	Complicated intra-abdominal infection by Citrobacter freundii	0.00201			PER1
Infectious Diseases	Complicated intra-abdominal infection by E. coli	0.00201			PER1
Infectious Diseases	Complicated intra-abdominal infection by Klebsiella oxytoca	0.00201			PER1
Infectious Diseases	Complicated intra-abdominal infection by Klebsiella pneumoniae	0.00201			PER1
Infectious Diseases	Complicated intra-abdominal infection by Proteus mirabilis	0.00201			PER1
Infectious Diseases	Complicated intra-abdominal infection by Pseudomonas aeruginosa	0.00201			PER1
Infectious Diseases	Complicated intra-abdominal infection by enterobacter cloacae	0.00201			PER1
Infectious Diseases, Organismal Injury and Abnormalities, Renal and Urological Disease	Complicated urinary tract infection by Citrobacter freundii	0.00201			PER1
Developmental Disorder, Hereditary Disorder, Neurological Disease, Ophthalmic Disease, Organismal Injury and Abnormalities, Skeletal and Muscular Disorders	Congenital fibrosis of extraocular muscles type 3A	0.00201			TUBB3
Cell Morphology, Cellular Development, Embryonic Development	Conversion of mesenchymal cells	0.00201			FOS
Cell-To-Cell Signaling and Interaction, Hematological System Development and Function, Immune Cell Trafficking, Inflammatory Response	Cross-priming of CD8+ T lymphocyte	0.00201			NFIL3
Cardiovascular Disease, Hematological Disease, Hereditary Disorder, Organismal Injury and Abnormalities	Cryohydrocytosis	0.00201			SLC4A1
Cell Morphology, Cellular Compromise	Deformability of plasma membrane	0.00201			SLC4A1
Cell Cycle, Connective Tissue Development and Function	Delay in S phase of fibroblast cell lines	0.00201			GADD45A
Cell Cycle, Embryonic Development	Delay in initiation of S phase of embryonic cell lines	0.00201			GADD45A
Cell-To-Cell Signaling and Interaction	Desensitization of pheochromocytoma cell lines	0.00201			ADM
Cellular Development, Cellular Growth and Proliferation	Development of pancreatic cancer cell lines	0.00201			CEBPB
Nervous System Development and Function	Discharge of cochlear nerve	0.00201			BSN
Hereditary Disorder, Metabolic Disease, Organismal Injury and Abnormalities, Renal and Urological Disease	Distal renal tubular acidosis with hemolytic anemia	0.00201			SLC4A1
Cell-mediated Immune Response, Cellular Movement, Hematological System Development and Function, Immune Cell Trafficking	Distribution of CD4+ T-lymphocytes	0.00201			NFIL3
Cellular Movement, Hematological System Development and Function, Humoral Immune Response, Immune Cell Trafficking	Distribution of germinal center B lymphocytes	0.00201			NFIL3
Cellular Movement	Distribution of granule neuron progenitor cells	0.00201			VCAM1
Connective Tissue Disorders, Hematological Disease, Hereditary Disorder, Organismal Injury and Abnormalities	Dominant beta-plus-thalassemia	0.00201			HBB
Connective Tissue Disorders, Hematological Disease, Hereditary Disorder, Organismal Injury and Abnormalities	Dominant beta-thalassemia intermedia	0.00201			HBB
Cellular Function and Maintenance, Molecular Transport	Efflux of sulfate	0.00201			SLC4A1
Cellular Assembly and Organization, Energy Production, Molecular Transport	Electron transport of submitochondrial particles	0.00201			STC1
Cardiovascular Disease, Organismal Injury and Abnormalities	End-stage congestive heart failure	0.00201			ADM
Cellular Function and Maintenance	Engulfment of breast cancer cell lines	0.00201			CEBPB
Cell Cycle	Entry into S phase of endometrial cells	0.00201			CEBPB
Connective Tissue Disorders, Developmental Disorder, Hereditary Disorder, Organismal Injury and Abnormalities, Skeletal and Muscular Disorders	Fibrochondrogenesis type 1	0.00201			COL11A1
Connective Tissue Disorders, Developmental Disorder, Hereditary Disorder, Organismal Injury and Abnormalities, Skeletal and Muscular Disorders	Fibrochondrogenesis type 2	0.00201			COL11A2
Organismal Development	Flexibility of tail	0.00201			THBS2
Reproductive System Development and Function	Focusing of breast cell lines	0.00201			CEBPB
Cellular Development, Cellular Growth and Proliferation, Tissue Development	Formation of duct cells	0.00201			CEBPB
Cellular Compromise	Fragmentation of cell periphery	0.00201			THBS2
Organ Development, Skeletal and Muscular System Development and Function	Function of extensor digitorum longus muscle	0.00201			NR4A1
Cellular Function and Maintenance	Function of type 2 pulmonary innate lymphoid cells	0.00201			NFIL3
Cellular Function and Maintenance	Function of type 3 innate lymphoid cells	0.00201			NFIL3
Infectious Diseases, Organismal Development	Growth of vaccinia virus	0.00201			ISG15
Connective Tissue Disorders, Hematological Disease, Hereditary Disorder, Organismal Injury and Abnormalities	Hemoglobin E/beta thalassemia disease	0.00201			HBB
Connective Tissue Disorders, Developmental Disorder, Organismal Injury and Abnormalities	Hypoplasia of white adipose tissue	0.00201			CEBPB
Cardiovascular Disease, Hereditary Disorder, Immunological Disease, Neurological Disease, Organismal Injury and Abnormalities, Psychological Disorders	Immunodeficiency 38 with basal ganglia calcification	0.00201			ISG15
Cell-To-Cell Signaling and Interaction, Nervous System Development and Function	Inactivation of synapse	0.00201			BSN
Cancer, Dermatological Diseases and Conditions, Organismal Injury and Abnormalities	Invasive cutaneous squamous cell carcinoma	0.00201			FOS
Cardiovascular Disease, Hereditary Disorder, Neurological Disease, Organismal Injury and Abnormalities, Skeletal and Muscular Disorders	Keutel syndrome	0.00201			MGP
Cardiovascular Disease, Developmental Disorder, Hematological Disease, Hereditary Disorder, Organismal Injury and Abnormalities	Late-onset hereditary sideroblastic anemia	0.00201			ALAS2
Cell Death and Survival, Cell Morphology, Nervous System Development and Function, Neurological Disease, Organ Morphology, Organismal Development, Organismal Injury and Abnormalities, Tissue Morphology	Loss of CA3 neurons	0.00201			CEBPB
Cell Death and Survival, Cell Morphology, Hematopoiesis	Loss of innate lymphoid precursor cells	0.00201			NFIL3
Connective Tissue Disorders, Dermatological Diseases and Conditions, Developmental Disorder, Hereditary Disorder, Inflammatory Disease, Ophthalmic Disease, Organismal Injury and Abnormalities, Skeletal and Muscular Disorders	Marshall/Stickler syndrome	0.00201			COL11A1
Skeletal and Muscular System Development and Function	Metabolism by gastrocnemius	0.00201			NR4A1
Dermatological Diseases and Conditions, Organismal Injury and Abnormalities	Mild alopecia	0.00201			FOS
Skeletal and Muscular System Development and Function	Mineralization of rib	0.00201			GADD45B
Cell Cycle	Mitosis of Th1 cells	0.00201			FOS
Cell Cycle	Mitosis of stromal cells	0.00201			CEBPB
Cell Morphology, Hematological System Development and Function, Inflammatory Response	Morphology of macrophage-like cells	0.00201			CEBPB
Connective Tissue Disorders, Developmental Disorder, Hereditary Disorder, Organismal Injury and Abnormalities, Skeletal and Muscular Disorders	Multiple epiphyseal dysplasia 2	0.00201			COL9A2
Cell Death and Survival, Dermatological Diseases and Conditions, Organismal Injury and Abnormalities	Necrosis of epidermis	0.00201			ANKRD1
Cell Death and Survival, Organismal Injury and Abnormalities, Reproductive System Disease	Necrosis of uterus	0.00201			F13A1
Cell Cycle, Cellular Development, Reproductive System Development and Function	Oncogene-induced senescence of breast cell lines	0.00201			CEBPB
Connective Tissue Development and Function, Tissue Morphology	Oxidation of white adipose tissue	0.00201			CEBPB
Cellular Compromise, Organismal Injury and Abnormalities, Skeletal and Muscular Disorders	Oxidative stress response of vascular smooth muscle cells	0.00201			S100A12
Renal and Urological System Development and Function	Perfusion pressure of kidney	0.00201			ADM
Tissue Development	Preservation of articular cartilage	0.00201			F13A1
Cardiovascular Disease, Organismal Injury and Abnormalities	Pulmonary arteriovenous malformation	0.00201			MGP
Cardiovascular Disease, Developmental Disorder, Hematological Disease, Hereditary Disorder, Organismal Injury and Abnormalities	Pyridoxine-refractory X-linked sideroblastic anemia	0.00201			ALAS2
Organismal Development, Tissue Morphology	Quantity of Plasmodium falciparum	0.00201			SLC4A1
Cell Death and Survival, Connective Tissue Development and Function, Tissue Morphology	Quantity of apoptotic chondrocytes	0.00201			STC1
Hematological System Development and Function, Lymphoid Tissue Structure and Development, Tissue Morphology	Quantity of lymphoid tissue inducer-like cells	0.00201			NFIL3
Connective Tissue Development and Function, Hematological System Development and Function, Lymphoid Tissue Structure and Development, Organismal Development, Tissue Morphology	Quantity of peripheral blood natural killer cells	0.00201			NFIL3
Cell-To-Cell Signaling and Interaction, Cellular Assembly and Organization, Nervous System Development and Function, Tissue Morphology	Quantity of ribbon synapse	0.00201			BSN
Cell Cycle, Reproductive System Development and Function	Re-entry into S phase of gonadal cell lines	0.00201			CEBPB
Cell-To-Cell Signaling and Interaction, Inflammatory Response	Rejection of splenocytes	0.00201			NFIL3
Digestive System Development and Function, Organ Morphology	Relaxation of ileum	0.00201			ADM
Cardiovascular System Development and Function, Tissue Morphology	Relaxation of uterine artery	0.00201			ADM
Developmental Disorder, Hematological Disease, Hereditary Disorder, Infectious Diseases, Metabolic Disease, Neurological Disease, Organismal Injury and Abnormalities	Resistance to cerebral malaria	0.00201			SLC4A1
Cell Cycle	Senescence of nervous tissue cell lines	0.00201			C2orf40
Cell Cycle	Senescence of oligodendrocyte precursor cells	0.00201			C2orf40
Cardiovascular System Development and Function	Size of neovasculature	0.00201			ADM
Cardiovascular System Development and Function, Embryonic Development, Organ Development, Organ Morphology, Organismal Development, Tissue Development	Size of ventricular septum	0.00201			VCAM1
Connective Tissue Disorders, Hematological Disease, Hereditary Disorder, Organismal Injury and Abnormalities	Southeast Asian ovalocytosis	0.00201			SLC4A1
Cardiovascular Disease, Cell Death and Survival, Connective Tissue Disorders, Developmental Disorder, Hematological Disease, Hereditary Disorder, Organismal Injury and Abnormalities	Spherocytosis type 4	0.00201			SLC4A1
Connective Tissue Disorders, Developmental Disorder, Hereditary Disorder, Inflammatory Disease, Ophthalmic Disease, Organismal Injury and Abnormalities, Skeletal and Muscular Disorders	Stickler syndrome V	0.00201			COL9A2
Connective Tissue Disorders, Developmental Disorder, Hereditary Disorder, Inflammatory Disease, Ophthalmic Disease, Organismal Injury and Abnormalities, Skeletal and Muscular Disorders	Stickler syndrome type 2	0.00201			COL11A1
Connective Tissue Disorders, Developmental Disorder, Hereditary Disorder, Inflammatory Disease, Ophthalmic Disease, Organismal Injury and Abnormalities, Skeletal and Muscular Disorders	Stickler syndrome type 3	0.00201			COL11A2
Connective Tissue Development and Function, Tissue Morphology	Thickness of foreign body capsule	0.00201			THBS2
Cellular Development, Connective Tissue Development and Function, Skeletal and Muscular System Development and Function, Tissue Development	Transdifferentiation of chondrocytes	0.00201			MGP
Cellular Development, Connective Tissue Development and Function, Tissue Development	Transdifferentiation of osteochondrogenic precursors	0.00201			MGP
Cancer, Cellular Development, Dermatological Diseases and Conditions, Organismal Injury and Abnormalities, Tumor Morphology	Transdifferentiation of sebaceous gland tumor	0.00201			FOS
Cancer, Cellular Development, Organismal Injury and Abnormalities, Tumor Morphology	Transdifferentiation of squamous cell tumor	0.00201			FOS
Cancer, Organismal Injury and Abnormalities	Tumorigenesis of endocrine cell lines	0.00201			NUPR1
Cancer, Dermatological Diseases and Conditions, Organismal Injury and Abnormalities	Tumorigenesis of sebaceous adenoma	0.00201			FOS
Cancer, Cardiovascular Disease, Organismal Injury and Abnormalities	Tumorigenesis of vascular tissue	0.00201			GADD45A
Developmental Disorder, Hematological Disease, Hereditary Disorder, Organismal Injury and Abnormalities	Type II factor XIII deficiency	0.00201			F13A1
Cardiovascular System Development and Function, Organismal Development, Skeletal and Muscular System Development and Function, Tissue Development	Vascularization of anterior tibial muscle	0.00201			STC1
Cardiovascular System Development and Function, Connective Tissue Development and Function, Organismal Development, Skeletal and Muscular System Development and Function, Tissue Development	Vascularization of femur	0.00201			STC1
Cardiovascular System Development and Function, Organismal Development	Vascularization of foot	0.00201			STC1
Cardiovascular System Development and Function, Connective Tissue Development and Function, Organismal Development, Tissue Development	Vascularization of foreign body capsule	0.00201			THBS2
Cardiovascular System Development and Function, Organismal Development, Skeletal and Muscular System Development and Function, Tissue Development	Vascularization of gastrocnemius	0.00201			STC1
Cardiovascular System Development and Function, Organismal Development, Skeletal and Muscular System Development and Function, Tissue Development	Vascularization of hamstring muscle	0.00201			STC1
Cardiovascular System Development and Function, Renal and Urological System Development and Function	Vascularization of kidney	0.00201			STC1
Cardiovascular System Development and Function, Organismal Development, Skeletal and Muscular System Development and Function, Tissue Development	Vascularization of quadriceps femoris	0.00201			STC1
Cardiovascular System Development and Function, Organismal Development	Vascularization of tail	0.00201			STC1
Cardiovascular Disease	WHO grade I hypertension	0.00201			ADM
Cardiovascular Disease	WHO grade II hypertension	0.00201			ADM
Connective Tissue Development and Function, Skeletal and Muscular System Development and Function, Tissue Development, Tissue Morphology	Width of zone of proliferation	0.00201			FOS
Developmental Disorder, Hematological Disease, Hereditary Disorder, Metabolic Disease, Organismal Injury and Abnormalities	X-linked dominant erythropoietic protoporphyria	0.00201			ALAS2
Cancer, Organismal Injury and Abnormalities, Reproductive System Disease	Uterine serous papillary cancer	0.00203			APOD,F13A1,HBB,ISG15
Cell Signaling, Post-Translational Modification, Protein Synthesis	Assembly of protein-protein complex	0.00209			EIF4EBP1,MATN1,MGP,NUPR1
Cardiovascular Disease, Cell Death and Survival, Connective Tissue Disorders, Hematological Disease, Hereditary Disorder, Organismal Injury and Abnormalities	Familial hemolytic anemia	0.00213			HBB,SLC4A1
Humoral Immune Response, Protein Synthesis	Quantity of IgG	0.00214		1,067	CEBPB,GADD45A,GADD45B,NFIL3
Cell Death and Survival	Apoptosis of lymphatic system cells	0.00216		0,851	FOS,GADD45A,GADD45B,NR4A1,THBS2
Skeletal and Muscular System Development and Function	Morphology of muscle	0.00221			CEBPB,MGP,MYH4,STC1,THBS2,VCAM1
Organismal Injury and Abnormalities	Cytosis	0.00222			C4A/C4B,HBB,SLC4A1,THBS2,TUBB3
Cardiovascular System Development and Function, Tissue Morphology	Permeability of vasculature	0.00222			C4A/C4B,GADD45A,NR4A1
Cancer, Organismal Injury and Abnormalities	Incidence of soft tissue sarcoma	0.00225			FOS,RBM38
Reproductive System Development and Function	Lordosis	0.00225			RBM38,THBS2
Cellular Development, Connective Tissue Development and Function	Adipogenesis of cells	0.00227			CEBPB,NFIL3,NR4A1
Cardiovascular Disease, Organismal Injury and Abnormalities, Skeletal and Muscular Disorders	Acute myocardial infarction	0.00232			C4A/C4B,F13A1,TUBB3
Hematological System Development and Function	Hematocrit	0.00232			HBB,RBM38,SLC4A1
Organ Morphology, Skeletal and Muscular System Development and Function, Tissue Morphology	Quantity of muscle cells	0.00232			APOD,MYH4,NR4A1
Cellular Compromise	Stress response of cells	0.00232			CEBPB,EIF4EBP1,S100A12
Cancer, Dermatological Diseases and Conditions, Organismal Injury and Abnormalities	Skin tumor	0.00237			AHSP,APOD,BSN,C2orf40,C4A/C4B,CEBPB,COL11A1,COL11A2,COL9A2,CPXM2,F13A1,FOS,FRMD1,GADD45A,HBB,IGFN1,ISG15,ITGBL1,MYH4,NR4A1,PIM3,PRSS35,RBM38,S100A12,SLC4A1,STC1,THBS2,TUBB3,VCAM1
Reproductive System Development and Function	Morphology of reproductive system	0.00237			ADM,CEBPB,EIF4EBP1,FOS,NUPR1,RBM38,STC1
Connective Tissue Disorders, Inflammatory Disease, Inflammatory Response, Organismal Injury and Abnormalities, Skeletal and Muscular Disorders	Osteoarthritis	0.00238			COL11A1,NR4A1,TUBB3,VCAM1
Cancer, Cellular Development, Cellular Growth and Proliferation, Organismal Injury and Abnormalities, Tumor Morphology	Colony formation of tumor cells	0.00238			EIF4EBP1,FOS
Protein Synthesis	Quantity of IL-12 in blood	0.00238			CEBPB,NFIL3
Hematological System Development and Function, Lymphoid Tissue Structure and Development, Organ Morphology, Organismal Development, Tissue Morphology	Size of thymus gland	0.00238			FOS,VCAM1
Cancer, Organismal Injury and Abnormalities	Tumorigenesis of epithelial neoplasm	0.0024			ADM,ALAS2,BSN,C2orf40,C4A/C4B,COL11A1,COL11A2,COL9A2,CPXM2,EIF4EBP1,F13A1,FOS,FRMD1,GADD45A,GADD45B,HBB,IGFN1,MGP,MYH4,NFIL3,NR4A1,PAQR7,PER1,PIM3,PRSS35,S100A12,SLC4A1,STC1,THBS2,TUBB3,VCAM1
Cellular Movement, Hematological System Development and Function, Immune Cell Trafficking	Cell movement of granulocytes	0.00242			ADM,C4A/C4B,NR4A1,S100A12,VCAM1
Hematological System Development and Function, Humoral Immune Response, Lymphoid Tissue Structure and Development, Tissue Morphology	Quantity of B lymphocytes	0.00242		-0,943	CEBPB,FOS,GADD45B,PIM3,VCAM1
Reproductive System Development and Function	Fertility	0.00244		-1,342	ADM,CEBPB,F13A1,PER1,STC1
Cellular Function and Maintenance, Small Molecule Biochemistry	Homeostasis of monovalent inorganic anion	0.00252			SLC4A1,STC1
Cardiovascular Disease, Cardiovascular System Development and Function	Abnormal morphology of cardiovascular system	0.00259			ADM,GADD45A,MGP,SLC4A1,THBS2,VCAM1
Connective Tissue Development and Function, Connective Tissue Disorders, Organismal Injury and Abnormalities, Skeletal and Muscular Disorders, Skeletal and Muscular System Development and Function, Tissue Development	Abnormal morphology of growth plate proliferating zone	0.00265			FOS,MGP
Cellular Movement, Immune Cell Trafficking	Emigration of leukocytes	0.00265			PER1,VCAM1
Connective Tissue Development and Function, Tissue Development	Function of adipose tissue	0.00265			CEBPB,EIF4EBP1
Embryonic Development, Organ Development, Organismal Development, Reproductive System Development and Function, Tissue Development	Formation of placenta	0.00269			ADM,CEBPB,VCAM1
Organismal Injury and Abnormalities, Tissue Morphology	Morphology of lesion	0.00269			APOD,FOS,MGP,NR4A1,VCAM1
Cellular Development, Cellular Growth and Proliferation, Hematological System Development and Function, Hematopoiesis, Lymphoid Tissue Structure and Development, Tissue Development	Development of mononuclear leukocytes	0.00269		-0,507	ADM,CEBPB,FOS,GADD45A,GADD45B,NFIL3,NR4A1
Organismal Development	Size of body	0.0027	Decreased	-2,208	COL11A2,EIF4EBP1,FOS,MGP,MYH4,PER1,PIM3,SLC4A1
Cellular Development, Cellular Growth and Proliferation, Organ Development, Skeletal and Muscular System Development and Function, Tissue Development	Proliferation of smooth muscle cells	0.0027		-0,225	ADM,APOD,FOS,NR4A1
Cell Cycle	Interphase of fibroblast cell lines	0.00275			CEBPB,FOS,GADD45A
Protein Synthesis	Quantity of leptin in blood	0.00275			CEBPB,EIF4EBP1,PER1
Cellular Movement, Hematological System Development and Function, Immune Cell Trafficking	Cellular infiltration by leukocytes	0.00277		0,808	ADM,C4A/C4B,NR4A1,STC1,VCAM1
Cancer, Organismal Injury and Abnormalities	Metastasis	0.00278		-1,000	ADM,C4A/C4B,FOS,GADD45A,ITGBL1,STMN2,TUBB3,VCAM1
Cellular Movement, Hematological System Development and Function, Immune Cell Trafficking, Inflammatory Response	Cell movement of phagocytes	0.00278		0,283	ADM,C4A/C4B,S100A12,STC1,THBS2,VCAM1
Cancer, Hematological Disease, Immunological Disease, Organismal Injury and Abnormalities	ALK fusion positive anaplastic large cell lymphoma	0.00279			CEBPB,TUBB3
Cardiovascular Disease, Hereditary Disorder, Organismal Injury and Abnormalities	Familial cardiovascular disease	0.00284			ANKRD1,COL11A2,EIF4EBP1,ISG15,MGP
Cancer, Organismal Injury and Abnormalities	Abdominal neoplasm	0.00288			ADM,ALAS2,ANKRD1,APOD,BSN,C2orf40,C4A/C4B,CEBPB,COL11A1,COL11A2,COL9A2,CPXM2,EIF4EBP1,F13A1,FOS,FRMD1,GABARAPL1,GADD45A,HBB,IGFN1,ISG15,ITGBL1,MAFF,MATN1,MGP,MYH4,NFIL3,NR4A1,NUPR1,PAQR7,PER1,PIM3,PRSS35,RBM38,S100A12,SLC4A1,STC1,STMN2,THBS2,TUBB3,VCAM1
Connective Tissue Development and Function, Tissue Morphology	Quantity of connective tissue cells	0.00291		-0,192	EIF4EBP1,F13A1,FOS,PER1
Cancer, Endocrine System Disorders, Organismal Injury and Abnormalities	Neuroendocrine tumor	0.00292			COL11A1,CPXM2,GADD45A,MGP,THBS2,TUBB3,VCAM1
Cardiovascular System Development and Function, Cell Morphology, Cellular Development, Cellular Function and Maintenance, Cellular Growth and Proliferation, Organismal Development, Tissue Development	Morphogenesis of endothelial cells	0.00294			STC1,VCAM1
Cardiovascular Disease, Organismal Injury and Abnormalities	Coronary disease	0.00294			ADM,C4A/C4B,F13A1,FOS,TUBB3
Cancer, Organismal Injury and Abnormalities, Respiratory Disease	Lung cancer	0.00295			ADM,BSN,COL11A1,GADD45A,GADD45B,MYH4,NR4A1,NUPR1,STC1,THBS2,TUBB3,VCAM1
Connective Tissue Disorders, Hereditary Disorder, Organismal Injury and Abnormalities	Hereditary connective tissue disorder	0.003			COL11A1,COL11A2,COL9A2,FOS,HBB,TUBB3
Hematological System Development and Function, Lymphoid Tissue Structure and Development, Tissue Morphology	Morphology of lymph follicle	0.00303			C4A/C4B,CEBPB,RBM38
Hematological System Development and Function, Immunological Disease, Lymphoid Tissue Structure and Development, Organ Morphology, Organismal Development, Organismal Injury and Abnormalities, Tissue Morphology	Abnormal morphology of white pulp	0.00308			CEBPB,FOS
Cancer, Neurological Disease, Organismal Injury and Abnormalities	Localized neuroblastoma	0.00308			C4A/C4B,TUBB3
Cancer, Hematological Disease, Immunological Disease, Organismal Injury and Abnormalities	Lymphoma	0.0031			CEBPB,COL11A1,EIF4EBP1,GADD45A,GADD45B,ISG15,PER1,RBM38,TUBB3,VCAM1
Cancer, Organismal Injury and Abnormalities	Breast or colorectal cancer	0.00315			ADM,ALAS2,ANKRD1,BSN,CEBPB,COL11A1,COL11A2,COL9A2,CPXM2,EIF4EBP1,F13A1,FOS,GADD45B,HBB,IGFN1,ITGBL1,MYH4,NFIL3,NR4A1,PAQR7,PER1,PIM3,PRSS35,SLC4A1,STMN2,THBS2,TUBB3,VCAM1
Cell Death and Survival	Apoptosis of lung cancer cell lines	0.00316		0,000	CEBPB,GADD45A,GADD45B,PIM3
Endocrine System Disorders, Organ Morphology, Organismal Development, Organismal Injury and Abnormalities, Reproductive System Development and Function, Reproductive System Disease	Abnormal morphology of corpus luteum	0.00323			CEBPB,NUPR1
Cell Morphology, Connective Tissue Development and Function, Tissue Morphology	Morphology of fibroblasts	0.00323			GADD45A,THBS2
Organismal Injury and Abnormalities, Renal and Urological Disease	Chronic kidney disease	0.00324			ADM,C4A/C4B,STC1,TUBB3
Cell Cycle	G1 phase	0.00326			CEBPB,EIF4EBP1,GADD45A,GADD45B,RBM38
Hematological System Development and Function, Lymphoid Tissue Structure and Development, Organ Morphology, Organismal Development, Tissue Morphology	Morphology of spleen	0.00329			C4A/C4B,CEBPB,FOS,RBM38,SLC4A1
Cell-To-Cell Signaling and Interaction, Connective Tissue Development and Function, Skeletal and Muscular System Development and Function, Tissue Development	Activation of osteoclasts	0.00339			F13A1,STC1
Cell Morphology, Organ Development, Organ Morphology, Skeletal and Muscular System Development and Function, Tissue Morphology	Size of skeletal muscle cells	0.00339			CEBPB,MYH4
Humoral Immune Response, Protein Synthesis	Quantity of IgG1	0.0034			GADD45A,GADD45B,NFIL3
Cancer, Hematological Disease, Immunological Disease, Organismal Injury and Abnormalities	Non-Hodgkin disease	0.00347			CEBPB,COL11A1,EIF4EBP1,GADD45A,GADD45B,ISG15,PER1,TUBB3,VCAM1
Cell Morphology	Morphology of tumor cell lines	0.00347			ADM,EIF4EBP1,FOS,VCAM1
Organismal Injury and Abnormalities	Dysplasia	0.00353			COL11A1,COL11A2,COL9A2,MYH4,TUBB3,VCAM1
Cellular Function and Maintenance, Hematological System Development and Function	Function of Th1 cells	0.00354			CEBPB,GADD45B
Cardiovascular System Development and Function	Morphogenesis of cardiovascular system	0.00355			ANKRD1,COL11A1,STC1,VCAM1
Hematological System Development and Function, Lymphoid Tissue Structure and Development, Tissue Morphology	Quantity of T lymphocytes	0.00355		1,998	FOS,GADD45A,GADD45B,NFIL3,NR4A1,VCAM1
Neurological Disease, Skeletal and Muscular Disorders	Neuromuscular disease	0.00358			APOD,C2orf40,C4A/C4B,FOS,GADD45A,ISG15,MAFF,NR4A1
Cardiovascular System Development and Function, Cellular Movement	Cell movement of microvascular endothelial cells	0.0037			ADM,THBS2
Cancer, Neurological Disease, Organismal Injury and Abnormalities	Evans stage IVS neuroblastoma	0.0037			C4A/C4B,TUBB3
Protein Synthesis	Quantity of cytokine	0.00376		0,520	CEBPB,EIF4EBP1,NFIL3,PER1
Cancer, Endocrine System Disorders, Organismal Injury and Abnormalities, Reproductive System Disease	Ovarian Cancer and Tumors	0.00385			BSN,C4A/C4B,COL11A1,COL11A2,FOS,GADD45A,MGP,STC1,THBS2,TUBB3,VCAM1
Cellular Assembly and Organization, Cellular Function and Maintenance	Organization of collagen fibrils	0.00387			COL11A1,COL11A2
Neurological Disease	Movement Disorders	0.00387			ALAS2,APOD,C2orf40,C4A/C4B,FOS,GADD45A,MAFF,NR4A1,TUBB3
Cell-To-Cell Signaling and Interaction, Hematological System Development and Function, Immune Cell Trafficking, Inflammatory Response	Activation of leukocytes	0.00392			C4A/C4B,CEBPB,GADD45A,NFIL3,NR4A1,S100A12
Cardiovascular System Development and Function, Organismal Development	Vascularization of absolute anatomical region	0.00394			STC1,THBS2,VCAM1
Organ Morphology, Organismal Injury and Abnormalities, Renal and Urological Disease, Renal and Urological System Development and Function	Abnormal morphology of nephron	0.00401			CEBPB,GADD45A,MGP
Hematological System Development and Function, Immunological Disease, Lymphoid Tissue Structure and Development, Organ Morphology, Organismal Injury and Abnormalities, Tissue Morphology	Abnormal morphology of lymph node T cell domain	0.00402			CEBPB
Hematological System Development and Function, Immunological Disease, Lymphoid Tissue Structure and Development, Organ Morphology, Organismal Injury and Abnormalities, Tissue Morphology	Abnormal morphology of lymph node medulla	0.00402			CEBPB
Hematological System Development and Function, Lymphoid Tissue Structure and Development, Organismal Injury and Abnormalities, Tissue Morphology	Abnormal morphology of mucosa-associated lymphoid tissue	0.00402			CEBPB
Hematological System Development and Function, Immunological Disease, Lymphoid Tissue Structure and Development, Organismal Injury and Abnormalities, Tissue Morphology	Abnormal morphology of spleen secondary B follicle	0.00402			CEBPB
Hematological System Development and Function, Lymphoid Tissue Structure and Development, Organ Morphology, Organismal Development, Tissue Morphology	Abnormal size of thymus gland	0.00402			FOS
Hematological System Development and Function, Immune Cell Trafficking, Inflammatory Response, Tissue Development	Accumulation of peripheral blood monocytes	0.00402			VCAM1
Cell-To-Cell Signaling and Interaction, Reproductive System Development and Function	Activation of breast cell lines	0.00402			CEBPB
Cell-To-Cell Signaling and Interaction	Adhesion of fibroblast-like synoviocytes	0.00402			ADM
Cell Death and Survival	Apoptosis of retinal rods	0.00402			FOS
Cell Cycle	Arrest in G2 phase of rhabdomyosarcoma cell lines	0.00402			GADD45A
Cell Cycle	Arrest in G2/M phase transition of colorectal cancer cell lines	0.00402			GADD45A
Cellular Compromise, Organismal Injury and Abnormalities, Skeletal and Muscular Disorders	Atrophy of skeletal muscle cells	0.00402			GADD45A
Connective Tissue Disorders, Developmental Disorder, Hereditary Disorder, Inflammatory Disease, Ophthalmic Disease, Organismal Injury and Abnormalities, Skeletal and Muscular Disorders	Autosomal dominant hereditary arthro-ophthalmopathy	0.00402			COL11A1
Hereditary Disorder, Metabolic Disease, Organismal Injury and Abnormalities, Renal and Urological Disease	Autosomal recessive distal renal tubular acidosis	0.00402			SLC4A1
Connective Tissue Disorders, Developmental Disorder, Hereditary Disorder, Organismal Injury and Abnormalities, Skeletal and Muscular Disorders	Autosomal recessive otospondylomegaepiphyseal dysplasia	0.00402			COL11A2
Cellular Development, Hematological System Development and Function, Hematopoiesis	Commitment of common lymphoid progenitor cells	0.00402			NFIL3
Infectious Diseases, Organismal Injury and Abnormalities, Renal and Urological Disease	Complicated urinary tract infection by Klebsiella pneumoniae	0.00402			PER1
Infectious Diseases, Organismal Injury and Abnormalities, Renal and Urological Disease	Complicated urinary tract infection by Proteus mirabilis	0.00402			PER1
Infectious Diseases, Organismal Injury and Abnormalities, Renal and Urological Disease	Complicated urinary tract infection by enterobacter cloacae	0.00402			PER1
Cell Morphology, Reproductive System Development and Function, Skeletal and Muscular System Development and Function	Contraction of myoid cells	0.00402			ADM
Organ Morphology	Conversion of anterior tibial muscle	0.00402			HBB
Skeletal and Muscular System Development and Function	Density of long bones	0.00402			THBS2
Skeletal and Muscular System Development and Function, Tissue Morphology	Density of trabecula	0.00402			STC1
Connective Tissue Development and Function, Skeletal and Muscular System Development and Function, Tissue Morphology	Dry ashed weight of femur	0.00402			FOS
Cellular Development, Cellular Growth and Proliferation, Embryonic Development	Expansion of embryonic cell lines	0.00402			CEBPB
Organismal Injury and Abnormalities, Reproductive System Disease	Fibrosis of penis	0.00402			HBB
Cell-To-Cell Signaling and Interaction, Cellular Assembly and Organization, Cellular Development, Cellular Function and Maintenance, Cellular Growth and Proliferation, Nervous System Development and Function, Tissue Development	Formation of ribbon synapse	0.00402			BSN
Infectious Diseases	Infection by Chikungunya virus	0.00402			ISG15
Cellular Compromise	Injury of neuroblastoma cell lines	0.00402			ADM
Cardiovascular System Development and Function, Cell Morphology, Embryonic Development, Nervous System Development and Function, Organ Development, Organismal Development, Tissue Development	Innervation of heart	0.00402			VCAM1
Post-Translational Modification	Isgylation of protein	0.00402			ISG15
Embryonic Development, Hematological System Development and Function, Lymphoid Tissue Structure and Development, Organ Development, Organismal Development, Tissue Development	Lymphangiogenesis of sentinel lymph node	0.00402			ADM
Connective Tissue Development and Function, Skeletal and Muscular System Development and Function	Preservation of bone	0.00402			F13A1
Protein Synthesis	Production of green fluorescent protein	0.00402			CEBPB
Cellular Assembly and Organization	Rearrangement of microfilaments	0.00402			VCAM1
Cellular Movement	Release of hematopoietic progenitor cells	0.00402			VCAM1
Cancer, Cell Cycle, Organismal Injury and Abnormalities, Tumor Morphology	Senescence of mammary tumor cells	0.00402			GADD45A
Cardiovascular Disease, Organismal Injury and Abnormalities	Sporadic abdominal aortic aneurysm	0.00402			COL11A1
Cardiovascular Disease, Organismal Injury and Abnormalities, Skeletal and Muscular Disorders	Stage II acute myocardial infarction	0.00402			C4A/C4B
Immunological Disease, Inflammatory Disease, Inflammatory Response, Neurological Disease, Organismal Injury and Abnormalities	Symptomatic experimental autoimmune encephalomyelitis	0.00402			VCAM1
Cell-To-Cell Signaling and Interaction, Cellular Assembly and Organization, Cellular Development, Cellular Function and Maintenance, Cellular Growth and Proliferation, Embryonic Development, Nervous System Development and Function, Organ Development, Organismal Development, Tissue Development, Visual System Development and Function	Synaptogenesis of retinal ganglion cells	0.00402			THBS2
Connective Tissue Development and Function, Organ Morphology, Organismal Development, Skeletal and Muscular System Development and Function, Tissue Development	Thickness of calvaria	0.00402			FOS
Cellular Development, Skeletal and Muscular System Development and Function, Tissue Development	Transdifferentiation of smooth muscle cells	0.00402			MGP
Cardiovascular System Development and Function, Connective Tissue Development and Function, Organismal Development, Skeletal and Muscular System Development and Function, Tissue Development	Vascularization of tibia	0.00402			STC1
Cardiovascular System Development and Function, Organismal Development, Tissue Morphology	Vasodilation of uterine artery	0.00402			ADM
Infectious Diseases, Inflammatory Disease, Inflammatory Response, Organismal Injury and Abnormalities, Respiratory Disease	Ventilator-associated pneumonia	0.00402			PER1
Connective Tissue Development and Function, Skeletal and Muscular System Development and Function, Tissue Development, Tissue Morphology	Width of zone of hypertrophy	0.00402			FOS
Cardiovascular Disease, Developmental Disorder, Hematological Disease, Hereditary Disorder, Neurological Disease, Organismal Injury and Abnormalities	X-linked sideroblastic anemia with cerebellar ataxia	0.00402			ALAS2
Cellular Assembly and Organization	Quantity of nucleus	0.00403			ADM,FOS
Connective Tissue Development and Function, Skeletal and Muscular System Development and Function, Tissue Development, Tissue Morphology	Thickness of cortical bone	0.00403			STC1,THBS2
Cellular Function and Maintenance, Small Molecule Biochemistry	Homeostasis of ion	0.00411			ADM,ALAS2,SLC4A1,STC1
Cellular Development, Cellular Growth and Proliferation, Hematological System Development and Function, Lymphoid Tissue Structure and Development	Cell proliferation of T lymphocytes	0.00412		0,539	CEBPB,GADD45A,GADD45B,PIM3,SLC4A1,VCAM1
Infectious Diseases, Organismal Development	Growth of virus	0.0042			ISG15,PRSS35
Cardiovascular System Development and Function, Organ Development, Organ Morphology, Skeletal and Muscular System Development and Function	Contractility of cardiac muscle	0.0043			ADM,EIF4EBP1,SLC4A1
Tissue Development	Morphogenesis of epithelial tissue	0.0043			MGP,STC1,VCAM1
Cell-To-Cell Signaling and Interaction, Hematological System Development and Function, Hypersensitivity Response, Immune Cell Trafficking, Inflammatory Response	Activation of mast cells	0.00438			C4A/C4B,S100A12
Inflammatory Response	Autoimmune response	0.00438			C4A/C4B,GADD45A
Cardiovascular System Development and Function, Embryonic Development, Organ Development, Organ Morphology, Organismal Development, Skeletal and Muscular System Development and Function, Tissue Development	Morphogenesis of cardiac muscle	0.00438			ANKRD1,COL11A1
Cell-To-Cell Signaling and Interaction	Adhesion of connective tissue cells	0.00444			ADM,THBS2,VCAM1
Cell Death and Survival	Cell death of connective tissue cells	0.00445		-1,018	ADM,CEBPB,EIF4EBP1,GADD45B,NUPR1,STC1
Cell Death and Survival	Apoptosis of connective tissue cells	0.00448			ADM,CEBPB,NUPR1,STC1
Connective Tissue Development and Function, Skeletal and Muscular System Development and Function, Tissue Development	Cartilage development	0.00452			COL11A1,COL11A2,PER1
Endocrine System Development and Function	Insulin sensitivity	0.00452			ADM,CEBPB,NOCT
Cancer, Organismal Injury and Abnormalities	Urogenital cancer	0.00454			ADM,ALAS2,ANKRD1,APOD,BSN,C2orf40,C4A/C4B,COL11A1,COL11A2,CPXM2,EIF4EBP1,F13A1,FOS,FRMD1,HBB,IGFN1,ISG15,MGP,NFIL3,PAQR7,PER1,PRSS35,S100A12,SLC4A1,STC1,THBS2,TUBB3,VCAM1
Cell Death and Survival	Apoptosis of bone marrow cells	0.00455			GADD45A,GADD45B
