# Supplementary material for: Impact of genotype, body weight and sex on the prenatal muscle transcriptome of Iberian pigs
Source: PLoS One. 2020 Jan 28;15(1):e0227861. doi: 10.1371/journal.pone.0227861 (PMC6986718; doi:10.1371/journal.pone.0227861)
Supplement: S10 Table — Activation z-score: Predicted activation status of biological function; the higher the value, the more activated the function is predicted to be. Molecules: number of molecules associated with the predicted biological function. (XLSX) [file pone.0227861.s010.xlsx]

## Sheet: Hoja1
S10 Table. Enriched biological function with a p-value < 0.01 in the dataset of DE genes between LD muscle from Iberian large and small fetuses. Activation z-score: Predicted activation status of biological function. The higher the value, the more activated the functions is predicted to be. Molecules: number of molecules associated with the predicted biological function
Categories	Diseases or Functions Annotation	p-Value	Predicted Activation State	Activation z-score	Molecules
Lipid Metabolism, Molecular Transport, Small Molecule Biochemistry	Concentration of fatty acid	4.59e-11		0,318	ADIPOQ,CEBPA,CIDEC,DGAT2,FOS,LPL,PCK1,PLIN1,THRSP
Lipid Metabolism, Small Molecule Biochemistry	Synthesis of triacylglycerol	4.61e-09			ADIPOQ,DGAT2,LPL,PNPLA3,THRSP
Lipid Metabolism, Molecular Transport, Small Molecule Biochemistry	Concentration of triacylglycerol	6.33e-09		0,714	ADIPOQ,CEBPA,CIDEC,DGAT2,LPL,PCK1,PNPLA3,THRSP
Metabolic Disease	Glucose metabolism disorder	9.12e-09		-1,627	ADIPOQ,CEBPA,CIDEC,COL9A2,DGAT2,FOS,LPL,MGP,PCK1,PLIN1,PNPLA3,TUSC5,USP16
Connective Tissue Disorders, Organismal Injury and Abnormalities, Tissue Morphology	Abnormal morphology of adipose tissue	1.01e-08			ADIPOQ,CEBPA,CIDEC,LPL,PCK1,PLIN1
Connective Tissue Development and Function, Tissue Morphology	Quantity of adipose tissue	4.24e-08	Increased	2,208	ADIPOQ,CEBPA,CIDEC,DGAT2,LPL,PCK1,PLIN1
Cell Morphology	Morphology of lipid droplets	6.68e-08			ADIPOQ,CIDEC,PCK1,THRSP
Connective Tissue Development and Function, Tissue Morphology	Quantity of connective tissue	6.96e-08	Increased	2,129	ADIPOQ,CEBPA,CIDEC,DGAT2,FOS,LPL,PCK1,PLIN1,SLC4A1
Lipid Metabolism, Molecular Transport, Small Molecule Biochemistry	Concentration of lipid	7.68e-08		0,547	ADIPOQ,CEBPA,CIDEC,DGAT2,FOS,LPL,PCK1,PLIN1,PNPLA3,THRSP
Endocrine System Disorders, Metabolic Disease	Insulin resistance	1.8e-07		-0,320	ADIPOQ,CIDEC,DGAT2,LPL,PCK1,PNPLA3,TUSC5
Nutritional Disease	Weight gain	1.89e-07			ADIPOQ,CEBPA,CIDEC,FOS,LPL,MGP,SLC4A1
Organismal Development	Mass of organism	2.46e-07		0,239	ADIPOQ,CEBPA,DGAT2,FOS,LPL,PCK1,PLIN1
Connective Tissue Development and Function, Tissue Morphology	Mass of fat pad	2.65e-07			ADIPOQ,CIDEC,LPL,PCK1,PLIN1
Connective Tissue Disorders, Organismal Injury and Abnormalities, Tissue Morphology	Abnormal morphology of fat pad	6.02e-07			ADIPOQ,CEBPA,CIDEC,PLIN1
Hematological Disease, Metabolic Disease	Dysglycemia	6.97e-07	Decreased	-2,093	ADIPOQ,CEBPA,DGAT2,LPL,PCK1,PLIN1
Lipid Metabolism, Molecular Transport, Small Molecule Biochemistry	Abnormal quantity of lipid	8.02e-07			ADIPOQ,DGAT2,LPL,PCK1,PLIN1
Connective Tissue Development and Function, Tissue Morphology	Mass of mesenteric fat	8.19e-07			CIDEC,LPL,PLIN1
Cellular Assembly and Organization	Quantity of lipid droplets	1.13e-06			ADIPOQ,DGAT2,LPL,PLIN1
Lipid Metabolism, Molecular Transport, Small Molecule Biochemistry	Accumulation of lipid	1.2e-06	Increased	2,185	ADIPOQ,CEBPA,CIDEC,LPL,PCK1,PLIN1
Connective Tissue Disorders, Organismal Injury and Abnormalities, Tissue Morphology	Abnormal morphology of white adipose tissue	1.33e-06			ADIPOQ,CIDEC,PCK1
Lipid Metabolism, Small Molecule Biochemistry	Storage of lipid	1.39e-06			CIDEC,DGAT2,LPL,PLIN1
Connective Tissue Development and Function, Connective Tissue Disorders, Organismal Injury and Abnormalities, Skeletal and Muscular Disorders, Skeletal and Muscular System Development and Function, Tissue Development, Tissue Morphology	Abnormal morphology of epiphyseal growth plate	1.61e-06			FOS,MATN1,MGP,MMP13
Connective Tissue Development and Function, Skeletal and Muscular System Development and Function, Tissue Development	Morphology of trabecular bone	2.43e-06			ADIPOQ,CNMD,FOS,MGP,MMP13
Lipid Metabolism, Small Molecule Biochemistry	Homeostasis of lipid	2.49e-06			ADIPOQ,CEBPA,DGAT2,LPL,THRSP
Tissue Morphology	Morphology of white adipose tissue	3.4e-06			ADIPOQ,CIDEC,PCK1,PLIN1
Cardiovascular Disease, Organismal Injury and Abnormalities	Arteriosclerosis	3.57e-06			ADIPOQ,CD163,FOS,LPL,MGP,MMP13,PLIN1
Carbohydrate Metabolism, Molecular Transport, Small Molecule Biochemistry	Concentration of D-glucose	3.69e-06		1,065	ADIPOQ,CEBPA,CIDEC,DGAT2,LPL,PCK1
Carbohydrate Metabolism	Gluconeogenesis	3.98e-06		0,594	ADIPOQ,CEBPA,DGAT2,PCK1
Carbohydrate Metabolism	Quantity of carbohydrate	4.79e-06		1,808	ADIPOQ,CEBPA,CIDEC,DGAT2,LPL,PCK1,THRSP
Connective Tissue Disorders, Hereditary Disorder, Metabolic Disease, Organismal Injury and Abnormalities	Familial partial lipodystrophy non-Dunnigan variety	6.33e-06			CIDEC,PLIN1
Cell Morphology	Size of lipid droplets	7.08e-06			ADIPOQ,CIDEC,PCK1
Carbohydrate Metabolism	Synthesis of carbohydrate	7.66e-06		1,013	ADIPOQ,CEBPA,DGAT2,PCK1,PLIN1,PNPLA3
Connective Tissue Disorders, Organismal Injury and Abnormalities, Tissue Morphology	Abnormal morphology of brown adipose tissue	8.35e-06			CIDEC,PCK1,PLIN1
Cellular Assembly and Organization, Lipid Metabolism, Small Molecule Biochemistry	Accumulation of lipid droplets	8.35e-06			ADIPOQ,LPL,PLIN1
Connective Tissue Disorders, Metabolic Disease, Organismal Injury and Abnormalities	Lipodystrophy	8.35e-06			CIDEC,PCK1,PLIN1
Metabolic Disease	Disorder of lipid metabolism	9.54e-06			ADIPOQ,CIDEC,LPL,PCK1,PLIN1
Carbohydrate Metabolism	Metabolism of carbohydrate	9.65e-06		1,013	ADIPOQ,CEBPA,CNMD,DGAT2,PCK1,PLIN1,PNPLA3
Digestive System Development and Function, Gastrointestinal Disease, Hepatic System Development and Function, Hepatic System Disease, Organ Morphology, Organismal Development, Organismal Injury and Abnormalities	Abnormal morphology of liver	1.13e-05			ADIPOQ,CEBPA,LPL,PCK1,PLIN1
Cellular Function and Maintenance, Connective Tissue Development and Function, Skeletal and Muscular System Development and Function, Tissue Development	Function of osteoblasts	1.49e-05			ADIPOQ,CNMD,MGP
Organismal Development	Size of body	2.12e-05	Increased	2,798	ADIPOQ,CEBPA,DGAT2,FOS,MGP,MMP13,PCK1,SLC4A1
Endocrine System Disorders, Gastrointestinal Disease, Metabolic Disease, Organismal Injury and Abnormalities	Non-insulin-dependent diabetes mellitus	2.15e-05			ADIPOQ,FOS,LPL,MGP,PCK1,USP16
Organismal Functions	Energy expenditure	2.3e-05			ADIPOQ,CEBPA,CIDEC,LPL
Cellular Assembly and Organization	Quantity of mitochondria	2.43e-05			ADIPOQ,CEBPA,LPL
Organismal Development	Morphology of body cavity	2.48e-05			ADIPOQ,CEBPA,CNMD,COL9A2,FOS,LPL,MGP,PCK1,PLIN1,SLC4A1
Connective Tissue Development and Function, Skeletal and Muscular System Development and Function, Tissue Development	Volume of bone	2.53e-05			ADIPOQ,FOS,MGP,MMP13
Lipid Metabolism, Small Molecule Biochemistry	Synthesis of lipid	2.6e-05	Increased	2,071	ADIPOQ,CEBPA,DGAT2,FOS,LPL,PNPLA3,THRSP
Endocrine System Development and Function	Glucose tolerance	2.66e-05		0,928	ADIPOQ,CIDEC,LPL,PCK1,PLIN1
Connective Tissue Development and Function, Tissue Morphology	Quantity of brown adipose tissue	2.71e-05			CEBPA,PCK1,PLIN1
Connective Tissue Development and Function, Connective Tissue Disorders, Organismal Injury and Abnormalities, Skeletal and Muscular Disorders, Skeletal and Muscular System Development and Function, Tissue Development	Abnormal morphology of bone	2.89e-05			ADIPOQ,CNMD,FOS,MATN1,MGP,MMP13
Carbohydrate Metabolism, Small Molecule Biochemistry	Synthesis of glycerol	2.95e-05			DGAT2,PCK1
Cell Morphology, Connective Tissue Development and Function, Tissue Morphology	Morphology of adipocytes	3.11e-05			ADIPOQ,CIDEC,PCK1,PLIN1
Cellular Growth and Proliferation, Hematological System Development and Function, Hematopoiesis	Colony formation of colony-forming unit macrophages	3.79e-05			ADIPOQ,CEBPA
Lipid Metabolism, Small Molecule Biochemistry	Storage of triacylglycerol	3.79e-05			CIDEC,PLIN1
Skeletal and Muscular System Development and Function, Tissue Morphology	Quantity of trabecula	3.87e-05			ADIPOQ,FOS,MGP
Energy Production, Lipid Metabolism, Small Molecule Biochemistry	Oxidation of fatty acid	4.03e-05		-0,068	ADIPOQ,DGAT2,LPL,PLIN1
Cellular Development	Transdifferentiation	4.05e-05			FOS,MGP,MMP13
Cardiovascular Disease, Organismal Injury and Abnormalities	Atherosclerosis	4.51e-05			ADIPOQ,CD163,FOS,LPL,MMP13,PLIN1
Connective Tissue Disorders, Organismal Injury and Abnormalities, Skeletal and Muscular Disorders	Abnormality of cartilage tissue	4.56e-05			COL9A2,FOS,MGP,MMP13
Gastrointestinal Disease, Hepatic System Disease, Metabolic Disease, Organismal Injury and Abnormalities	Hepatic steatosis	4.64e-05			ADIPOQ,CIDEC,LPL,PCK1,PNPLA3
Connective Tissue Development and Function, Tissue Morphology	Quantity of subcutaneous fat	4.86e-05			CIDEC,DGAT2,PLIN1
Organ Morphology, Organismal Development	Mass of genitourinary system	4.93e-05			CIDEC,FOS,MGP,PCK1,PLIN1
Endocrine System Disorders, Gastrointestinal Disease, Hepatic System Disease, Metabolic Disease, Organismal Injury and Abnormalities	Nonalcoholic fatty liver disease	5.53e-05			ADIPOQ,LPL,PNPLA3
Endocrine System Disorders, Hematological Disease, Metabolic Disease	Hyperglycemia	5.65e-05		-1,378	ADIPOQ,LPL,PCK1,PLIN1
Cellular Growth and Proliferation, Hematological System Development and Function, Hematopoiesis	Colony formation of colony-forming granulocyte-macrophages	5.78e-05			ADIPOQ,CEBPA
Connective Tissue Disorders, Organismal Injury and Abnormalities	Dupuytren contracture	6.52e-05			ADAMTS18,COL9A2,MMP13
Protein Synthesis	Quantity of protein in blood	6.54e-05		0,469	ADIPOQ,CIDEC,CNMD,LPL,PLIN1,SLC4A1
Connective Tissue Development and Function, Skeletal and Muscular System Development and Function	Bone mineral density	6.81e-05		0,577	ADIPOQ,CNMD,FOS,MGP
Lipid Metabolism, Small Molecule Biochemistry	Catabolism of triacylglycerol	6.93e-05			LPL,PNPLA3
Cellular Growth and Proliferation, Hematological System Development and Function, Hematopoiesis	Colony formation of colony-forming units granulocytes	6.93e-05			ADIPOQ,CEBPA
Connective Tissue Development and Function, Tissue Morphology	Mass of mesenteric fat pad	6.93e-05			CIDEC,LPL
Connective Tissue Disorders, Hereditary Disorder, Organismal Injury and Abnormalities	Hereditary connective tissue disorder	7.71e-05			CEBPA,CIDEC,COL9A2,FOS,MMP13,PLIN1
Organismal Injury and Abnormalities	Calcinosis	7.91e-05			CNMD,MGP,SLC4A1
Organismal Development	Development of genitourinary system	8.17e-05			ADIPOQ,CEBPA,CIDEC,FOS,MGP,PCK1,PLIN1,THRSP
Carbohydrate Metabolism, Small Molecule Biochemistry	Loss of proteoglycan	8.19e-05			FOS,MMP13
Carbohydrate Metabolism, Small Molecule Biochemistry	Synthesis of D-glucose	8.51e-05			ADIPOQ,PCK1,PLIN1
Small Molecule Biochemistry	Quantity of ammonia in blood	9.54e-05			CEBPA,PCK1
Organismal Development, Organismal Injury and Abnormalities	Abnormal morphology of abdomen	0.000115			ADIPOQ,CEBPA,FOS,LPL,PCK1,PLIN1,SLC4A1
Organismal Injury and Abnormalities, Tissue Morphology	Morphology of lesion	0.000122			ADIPOQ,CEBPA,FOS,LPL,MGP
Connective Tissue Development and Function, Tissue Morphology	Quantity of white adipose tissue	0.000124			CEBPA,CIDEC,PCK1
Connective Tissue Development and Function, Skeletal and Muscular System Development and Function, Tissue Development	Volume of trabecular bone	0.000132			ADIPOQ,FOS,MMP13
Lipid Metabolism, Molecular Transport, Small Molecule Biochemistry	Accumulation of triacylglycerol	0.000136			ADIPOQ,CEBPA,PLIN1
Digestive System Development and Function, Gastrointestinal Disease	Abnormal morphology of digestive system	0.000145			ADIPOQ,CEBPA,FOS,LPL,PCK1,PLIN1
Organismal Development	Abnormal morphology of body cavity	0.000152			ADIPOQ,CEBPA,FOS,LPL,MGP,PCK1,PLIN1,SLC4A1
Carbohydrate Metabolism, Cellular Function and Maintenance, Small Molecule Biochemistry	Homeostasis of D-glucose	0.000158			ADIPOQ,CEBPA,PCK1,PLIN1
Carbohydrate Metabolism, Molecular Transport	Quantity of glycogen	0.000158			CEBPA,DGAT2,PCK1
Hematological Disease	Hyperphosphatemia	0.00016			LPL,SLC4A1
Carbohydrate Metabolism, Molecular Transport, Small Molecule Biochemistry	Release of glycerol	0.00016			CIDEC,PCK1
Cardiovascular Disease, Organismal Injury and Abnormalities	Abnormality of left ventricle	0.000162			ADIPOQ,CNMD,MGP,SLC4A1
Organismal Functions	Percentage body fat	0.000163			ADIPOQ,PCK1,PLIN1
Lipid Metabolism, Small Molecule Biochemistry	Metabolism of phospholipid	0.000167			CEBPA,FOS,LPL,PNPLA3
Cardiovascular Disease, Organismal Injury and Abnormalities	Calcification of aortic valve	0.000179			CNMD,MGP
Connective Tissue Disorders, Developmental Disorder, Hereditary Disorder, Organismal Injury and Abnormalities, Skeletal and Muscular Disorders	Spondyloepimetaphyseal dysplasia	0.000179			COL9A2,MMP13
Cardiovascular Disease	Vascular lesion	0.000187			ADIPOQ,LPL,MGP,MMP13
Carbohydrate Metabolism	Uptake of monosaccharide	0.000197		1,184	ADIPOQ,CEBPA,LPL,TUSC5
Cardiovascular System Development and Function, Cell Morphology, Cellular Development, Organismal Development, Tissue Development	Tubulation of endothelial cells	0.000209			ADIPOQ,MGP,MMP13
Nutritional Disease	Body mass index	0.000215			ADIPOQ,LPL,PLIN1
Cell Cycle, Gene Expression	Binding of protein binding site	0.000216		1,288	ADIPOQ,CEBPA,CIDEC,FOS
Connective Tissue Development and Function, Connective Tissue Disorders, Organismal Injury and Abnormalities, Skeletal and Muscular Disorders, Skeletal and Muscular System Development and Function, Tissue Development	Abnormal morphology of marrow space	0.000219			FOS,MMP13
Cellular Development, Connective Tissue Development and Function, Tissue Development	Differentiation of connective tissue cells	0.000225		0,601	ADIPOQ,CEBPA,FOS,MATN1,MGP,MMP13
Cell-To-Cell Signaling and Interaction	Activation of connective tissue cells	0.000238			ADIPOQ,CIDEC,MMP13
Lipid Metabolism, Small Molecule Biochemistry	Catabolism of lipid	0.000263			LPL,PLIN1,PNPLA3
Cellular Development, Cellular Growth and Proliferation, Embryonic Development, Hematological System Development and Function, Hematopoiesis, Lymphoid Tissue Structure and Development, Organ Development, Organismal Development, Skeletal and Muscular System Development and Function, Tissue Development	Osteoclastogenesis of bone marrow cells	0.000264			CEBPA,FOS
Cancer, Organismal Injury and Abnormalities, Skeletal and Muscular Disorders	Myosarcoma	0.000284			ADAMTS18,CD163,FOS,NELL2,THRSP
Cellular Growth and Proliferation	Colony formation of cervical cancer cell lines	0.000288			ADIPOQ,FOS
Connective Tissue Development and Function, Tissue Development	Development of adipose tissue	0.000288			ADIPOQ,CEBPA
Carbohydrate Metabolism, Molecular Transport, Small Molecule Biochemistry	Uptake of 2-deoxyglucose	0.00029			ADIPOQ,CEBPA,TUSC5
Hair and Skin Development and Function	Pallor	0.000296			LPL,PCK1,SLC4A1
Cell Cycle, Gene Expression	Binding of DNA	0.00031		1,474	ADIPOQ,CEBPA,CIDEC,FOS,LPL
Connective Tissue Development and Function, Tissue Morphology	Mass of retroperitoneal fat pad	0.000393			CIDEC,PLIN1
Protein Synthesis	Quantity of leptin in blood	0.000405			ADIPOQ,CIDEC,PLIN1
Cell Morphology, Connective Tissue Development and Function, Tissue Morphology	Size of adipocytes	0.000405			ADIPOQ,PCK1,PLIN1
Lipid Metabolism, Small Molecule Biochemistry	Hydrolysis of triacylglycerol	0.000422			LPL,PLIN1
Endocrine System Disorders, Hematological Disease, Metabolic Disease	Hypoglycemia	0.000431			CEBPA,DGAT2,PCK1
Cardiovascular System Development and Function, Organ Development	Heart rate	0.000448			ADIPOQ,LPL,MGP,SLC4A1
Cellular Development, Cellular Growth and Proliferation	Development of bone marrow cell lines	0.000452			CEBPA,FOS
Connective Tissue Development and Function, Lipid Metabolism, Small Molecule Biochemistry, Tissue Morphology	Lipolysis of adipocytes	0.000452			CIDEC,PLIN1
Organismal Development	Circumference of waist	0.000482			ADIPOQ,PLIN1
Cellular Movement, Embryonic Development	Invasion of embryonic cell lines	0.000482			ADIPOQ,FOS
Connective Tissue Development and Function, Tissue Morphology	Mass of inguinal fat pad	0.000482			CIDEC,PLIN1
Lipid Metabolism, Molecular Transport, Small Molecule Biochemistry	Quantity of ketone body	0.000482			CIDEC,PCK1
Cellular Development, Cellular Growth and Proliferation, Hematological System Development and Function, Hematopoiesis, Lymphoid Tissue Structure and Development, Tissue Development	Granulopoiesis	0.000486			ADIPOQ,CEBPA,FOS
Cell-To-Cell Signaling and Interaction, Connective Tissue Development and Function, Hepatic System Development and Function	Activation of hepatic stellate cells	0.000514			ADIPOQ,MMP13
Connective Tissue Development and Function, Lipid Metabolism, Small Molecule Biochemistry	Lipolysis of fibroblast cell lines	0.000514			CIDEC,PLIN1
Respiratory Disease, Respiratory System Development and Function	Abnormal morphology of respiratory system	0.000581			CEBPA,FOS,LPL,MGP
Cardiovascular Disease, Organismal Injury and Abnormalities	Coronary artery disease	0.000604			ADIPOQ,CD163,FOS,LPL
Connective Tissue Disorders, Organismal Injury and Abnormalities, Skeletal and Muscular Disorders	Abnormal function of skeleton	0.000616			ADIPOQ,CNMD
Connective Tissue Development and Function, Connective Tissue Disorders, Organismal Injury and Abnormalities, Skeletal and Muscular Disorders, Skeletal and Muscular System Development and Function, Tissue Development, Tissue Morphology	Abnormal morphology of long bone hypertrophic chondrocyte zone	0.000616			FOS,MMP13
Cell Morphology	Size of cells	0.00064			ADIPOQ,CEBPA,LPL,PCK1,PLIN1
Cardiovascular Disease, Organismal Injury and Abnormalities, Tissue Morphology	Area of atherosclerotic lesion	0.000651			ADIPOQ,LPL
Lipid Metabolism, Molecular Transport, Small Molecule Biochemistry	Deposition of lipid	0.000651			CNMD,PCK1
Cancer, Organismal Injury and Abnormalities	Connective tissue tumor	0.000685			ADAMTS18,CD163,CEBPA,COL9A2,FOS,NELL2,THRSP
Cellular Development, Connective Tissue Development and Function, Tissue Development	Differentiation of brown adipocytes	0.000688			ADIPOQ,CEBPA
Connective Tissue Development and Function, Connective Tissue Disorders, Organismal Injury and Abnormalities, Skeletal and Muscular Disorders, Skeletal and Muscular System Development and Function, Tissue Development	Abnormal morphology of growth plate proliferating zone	0.000726			FOS,MGP
Cardiovascular Disease	Congestion of vasculature	0.000726			ADIPOQ,LPL
Connective Tissue Development and Function, Tissue Development	Function of adipose tissue	0.000726			PCK1,PLIN1
Cardiovascular System Development and Function	Morphology of cardiovascular system	0.000764			ADIPOQ,CNMD,COL9A2,LPL,MGP,SLC4A1
Cell Morphology, Connective Tissue Development and Function, Connective Tissue Disorders, Organismal Injury and Abnormalities, Tissue Morphology	Abnormal morphology of adipocytes	0.000845			CIDEC,PCK1
Connective Tissue Development and Function, Skeletal and Muscular System Development and Function, Tissue Development	Ossification of bone	0.000873			CNMD,MGP,MMP13
Lipid Metabolism, Molecular Transport, Small Molecule Biochemistry	Clearance of lipid	0.000887			ADIPOQ,LPL
Endocrine System Disorders, Gastrointestinal Disease, Metabolic Disease, Organismal Injury and Abnormalities	Diabetes mellitus	0.000894			ADIPOQ,COL9A2,FOS,LPL,MGP,PCK1,USP16
Energy Production	Consumption of oxygen	0.000915			ADIPOQ,CIDEC,PLIN1
Cancer, Organismal Injury and Abnormalities	Tumor burden	0.00093			ADIPOQ,CEBPA
Lipid Metabolism, Small Molecule Biochemistry	Synthesis of phospholipid	0.000944			CEBPA,FOS,PNPLA3
Embryonic Development, Organismal Development	Development of body trunk	0.000949			ADIPOQ,CEBPA,CNMD,LPL,MGP,MMP13,THRSP
Organismal Injury and Abnormalities	Fibrosis	0.000956		-1,067	ADIPOQ,CEBPA,LPL,MMP13,SLC4A1
Cardiovascular Disease, Cardiovascular System Development and Function, Organ Morphology, Organismal Development, Organismal Injury and Abnormalities	Abnormal morphology of dilated left ventricle	0.000973			ADIPOQ,SLC4A1
Cell Morphology, Cellular Function and Maintenance	Depolarization of cells	0.000973			ADIPOQ,FOS
Cancer, Organismal Injury and Abnormalities, Tissue Morphology, Tumor Morphology	Morphology of tumor	0.00103			ADIPOQ,CEBPA,FOS
Connective Tissue Disorders, Hematological Disease, Organismal Injury and Abnormalities	Acanthocytosis	0.00105			SLC4A1
Hematological System Development and Function, Hematopoiesis, Immune Cell Trafficking, Inflammatory Response, Tissue Development	Accumulation of myeloblasts	0.00105			CEBPA
Cardiovascular System Development and Function, Embryonic Development, Organ Development, Organismal Development, Tissue Development	Angiogenesis of cardiac valve	0.00105			CNMD
Cell Cycle	Arrest in G0/G1 phase transition of hematopoietic progenitor cells	0.00105			FOS
Cellular Development, Respiratory System Development and Function, Tissue Development	Arrest in differentiation of AT2 cells	0.00105			CEBPA
Hereditary Disorder, Metabolic Disease, Organismal Injury and Abnormalities, Renal and Urological Disease	Autosomal dominant distal renal tubular acidosis	0.00105			SLC4A1
Connective Tissue Disorders, Developmental Disorder, Hereditary Disorder, Organismal Injury and Abnormalities, Skeletal and Muscular Disorders	Autosomal dominant metaphyseal anadysplasia type 1	0.00105			MMP13
Cell-To-Cell Signaling and Interaction, Hematological System Development and Function, Immune Cell Trafficking, Inflammatory Response	Clustering of microglia	0.00105			ADIPOQ
Carbohydrate Metabolism, Small Molecule Biochemistry	Conversion of glycerol	0.00105			PCK1
Cell Morphology, Cellular Development, Embryonic Development	Conversion of mesenchymal cells	0.00105			FOS
Cardiovascular Disease, Hematological Disease, Hereditary Disorder, Organismal Injury and Abnormalities	Cryohydrocytosis	0.00105			SLC4A1
Developmental Disorder, Hereditary Disorder, Metabolic Disease, Organismal Injury and Abnormalities	Cytosolic phosphoenolpyruvate carboxykinase deficiency	0.00105			PCK1
Cell Cycle, DNA Replication, Recombination, and Repair	DNA damage checkpoint of keratinocytes	0.00105			CEBPA
Cell Morphology, Cellular Compromise	Deformability of plasma membrane	0.00105			SLC4A1
Connective Tissue Development and Function	Delay in exiting of chondrocytes	0.00105			MMP13
Embryonic Development, Organ Development, Organismal Development, Respiratory System Development and Function, Tissue Development	Delay in initiation of maturation of lung	0.00105			CEBPA
Cancer, Cellular Development, Organismal Injury and Abnormalities, Tumor Morphology	Differentiation of CML-BC progenitors	0.00105			CEBPA
Hereditary Disorder, Metabolic Disease, Organismal Injury and Abnormalities, Renal and Urological Disease	Distal renal tubular acidosis with hemolytic anemia	0.00105			SLC4A1
Cellular Function and Maintenance, Molecular Transport	Efflux of sulfate	0.00105			SLC4A1
Connective Tissue Disorders, Hereditary Disorder, Metabolic Disease, Organismal Injury and Abnormalities	Familial partial lipodystrophy type 4	0.00105			PLIN1
Connective Tissue Disorders, Hereditary Disorder, Metabolic Disease, Organismal Injury and Abnormalities	Familial partial lipodystrophy type 5	0.00105			CIDEC
Digestive System Development and Function, Embryonic Development, Organ Development, Organismal Development, Tissue Development	Formation of liver acinus	0.00105			CEBPA
Connective Tissue Development and Function, Tissue Development	Glyceroneogenesis of adipose tissue	0.00105			PCK1
Post-Translational Modification, Protein Degradation, Protein Synthesis	Hydrolysis of lipoprotein	0.00105			LPL
Cancer, Dermatological Diseases and Conditions, Organismal Injury and Abnormalities	Invasive cutaneous squamous cell carcinoma	0.00105			FOS
Cardiovascular Disease, Hereditary Disorder, Neurological Disease, Organismal Injury and Abnormalities, Skeletal and Muscular Disorders	Keutel syndrome	0.00105			MGP
Lipid Metabolism, Small Molecule Biochemistry	Lipolysis of fat	0.00105			PLIN1
Cell Morphology, Hematological System Development and Function, Inflammatory Response	M2 polarization of Kupffer cells	0.00105			ADIPOQ
Developmental Disorder, Hereditary Disorder, Ophthalmic Disease, Organismal Injury and Abnormalities	Microcornea, myopic chorioretinal atrophy, and telecanthus	0.00105			ADAMTS18
Dermatological Diseases and Conditions, Organismal Injury and Abnormalities	Mild alopecia	0.00105			FOS
Connective Tissue Disorders, Developmental Disorder, Hereditary Disorder, Organismal Injury and Abnormalities, Skeletal and Muscular Disorders	Missouri type spondyloepimetaphyseal dysplasia	0.00105			MMP13
Cell Cycle	Mitosis of Th1 cells	0.00105			FOS
Connective Tissue Disorders, Developmental Disorder, Hereditary Disorder, Organismal Injury and Abnormalities, Skeletal and Muscular Disorders	Multiple epiphyseal dysplasia 2	0.00105			COL9A2
Digestive System Development and Function, Gastrointestinal Disease, Hepatic System Development and Function, Hepatic System Disease, Inflammatory Disease, Inflammatory Response, Organ Development, Organismal Injury and Abnormalities	Necroinflammatory liver disease	0.00105			ADIPOQ
Dermatological Diseases and Conditions, Organismal Injury and Abnormalities	Orthokeratosis	0.00105			DGAT2
Cardiovascular Disease, Organismal Injury and Abnormalities	Pulmonary arteriovenous malformation	0.00105			MGP
Organismal Development, Tissue Morphology	Quantity of Plasmodium falciparum	0.00105			SLC4A1
Hematological System Development and Function, Inflammatory Response, Tissue Morphology	Quantity of interstitial macrophages	0.00105			ADIPOQ
Developmental Disorder, Hematological Disease, Hereditary Disorder, Infectious Diseases, Metabolic Disease, Neurological Disease, Organismal Injury and Abnormalities	Resistance to cerebral malaria	0.00105			SLC4A1
Connective Tissue Disorders, Hematological Disease, Hereditary Disorder, Organismal Injury and Abnormalities	Southeast Asian ovalocytosis	0.00105			SLC4A1
Connective Tissue Disorders, Developmental Disorder, Hereditary Disorder, Organismal Injury and Abnormalities, Skeletal and Muscular Disorders	Spahr type metaphyseal dysplasia	0.00105			MMP13
Cardiovascular Disease, Cell Death and Survival, Connective Tissue Disorders, Developmental Disorder, Hematological Disease, Hereditary Disorder, Organismal Injury and Abnormalities	Spherocytosis type 4	0.00105			SLC4A1
Connective Tissue Disorders, Developmental Disorder, Hereditary Disorder, Inflammatory Disease, Ophthalmic Disease, Organismal Injury and Abnormalities, Skeletal and Muscular Disorders	Stickler syndrome V	0.00105			COL9A2
Cardiovascular System Development and Function, Tissue Morphology	Thickness of neointima	0.00105			ADIPOQ
Cellular Development, Connective Tissue Development and Function, Skeletal and Muscular System Development and Function, Tissue Development	Transdifferentiation of chondrocytes	0.00105			MGP
Cellular Development, Connective Tissue Development and Function, Tissue Development	Transdifferentiation of osteochondrogenic precursors	0.00105			MGP
Cancer, Cellular Development, Dermatological Diseases and Conditions, Organismal Injury and Abnormalities, Tumor Morphology	Transdifferentiation of sebaceous gland tumor	0.00105			FOS
Cancer, Cellular Development, Organismal Injury and Abnormalities, Tumor Morphology	Transdifferentiation of squamous cell tumor	0.00105			FOS
Lipid Metabolism, Small Molecule Biochemistry	Transmission of retinoid	0.00105			LPL
Cancer, Dermatological Diseases and Conditions, Organismal Injury and Abnormalities	Tumorigenesis of sebaceous adenoma	0.00105			FOS
Cardiovascular System Development and Function, Connective Tissue Development and Function, Organismal Development, Skeletal and Muscular System Development and Function, Tissue Development	Vascularization of primary ossification center	0.00105			MMP13
Connective Tissue Development and Function, Skeletal and Muscular System Development and Function, Tissue Development, Tissue Morphology	Width of zone of proliferation	0.00105			FOS
Organismal Injury and Abnormalities, Tissue Morphology	Size of lesion	0.00107			ADIPOQ,CEBPA,LPL,MGP
Connective Tissue Development and Function	Width of hypertrophic chondrocyte layer	0.00111			MGP,MMP13
Amino Acid Metabolism	Quantity of amino acids	0.00111			CEBPA,FOS,PCK1
Cardiovascular Disease, Cardiovascular System Development and Function, Organismal Injury and Abnormalities, Tissue Morphology	Abnormal morphology of capillary vessel	0.00116			LPL,MGP
Connective Tissue Development and Function, Skeletal and Muscular System Development and Function, Tissue Development	Mass of trabecular bone	0.00116			MGP,MMP13
Organismal Development	Mass of fetal organism	0.00121			DGAT2,FOS
Cardiovascular Disease, Organismal Injury and Abnormalities	Occlusion of aorta	0.00121			ADIPOQ,LPL
Energy Production, Lipid Metabolism, Small Molecule Biochemistry	Oxidation of palmitic acid	0.00121			ADIPOQ,PLIN1
Cell Morphology, Connective Tissue Development and Function, Tissue Morphology	Size of white adipocytes	0.00121			PCK1,PLIN1
Cellular Development, Connective Tissue Development and Function	Differentiation of fibroblast cell lines	0.00123			ADIPOQ,CEBPA,MGP
Cellular Development	Transdifferentiation of cells	0.00126			MGP,MMP13
Organismal Development, Organismal Injury and Abnormalities	Abnormal morphology of thoracic cavity	0.00129			ADIPOQ,CEBPA,LPL,MGP,SLC4A1
Cardiovascular System Development and Function, Organ Morphology, Organismal Development	Morphology of left ventricle	0.0013			ADIPOQ,CNMD,SLC4A1
Gastrointestinal Disease, Hepatic System Disease, Organismal Injury and Abnormalities, Psychological Disorders	Alcoholic liver disease	0.00136			ADIPOQ,PNPLA3
Connective Tissue Development and Function, Skeletal and Muscular System Development and Function	Remodeling of bone	0.00145			CNMD,FOS,MGP
Embryonic Development, Organ Development, Organ Morphology, Organismal Development, Organismal Injury and Abnormalities, Respiratory Disease, Respiratory System Development and Function, Tissue Development	Abnormal morphology of lung	0.00149			CEBPA,LPL,MGP
Cardiovascular System Development and Function, Organ Development, Organ Morphology, Skeletal and Muscular System Development and Function	Contractility of ventricular myocardium	0.00152			ADIPOQ,SLC4A1
Organ Morphology, Reproductive System Development and Function	Morphology of testis	0.00152			ADIPOQ,FOS,PCK1,PLIN1
Lipid Metabolism, Molecular Transport, Small Molecule Biochemistry	Concentration of phospholipid	0.00157			DGAT2,LPL,THRSP
Cancer, Cellular Development, Organismal Injury and Abnormalities, Tumor Morphology	Differentiation of tumor cells	0.00163			CEBPA,FOS
Organismal Functions	Lethargy	0.00163			CEBPA,PCK1
Tissue Development	Growth of epithelial tissue	0.00169		-0,714	ADIPOQ,CEBPA,CNMD,FOS,MGP
Cell Cycle	Arrest in G0/G1 phase transition	0.00174			ADIPOQ,FOS
Carbohydrate Metabolism, Lipid Metabolism, Molecular Transport, Small Molecule Biochemistry	Concentration of choline-phospholipid	0.00174			LPL,THRSP
Renal and Urological System Development and Function	Homeostasis of urine	0.00186			ADIPOQ,SLC4A1
Connective Tissue Development and Function, Skeletal and Muscular System Development and Function, Tissue Development	Osteoclastogenesis of bone	0.00192			CEBPA,FOS
Connective Tissue Development and Function, Organ Morphology, Organismal Development, Reproductive System Development and Function, Tissue Morphology	Mass of epididymal fat	0.00199			PCK1,PLIN1
Cell Morphology	Mineralization of cells	0.00199			CEBPA,MGP
Organismal Injury and Abnormalities, Reproductive System Disease	Endometriosis	0.00203			ADIPOQ,CD163,FOS,PCK1
Cancer, Organismal Injury and Abnormalities, Skeletal and Muscular Disorders	Rhabdomyosarcoma	0.00206			ADAMTS18,FOS,NELL2,THRSP
Hematological System Development and Function, Lymphoid Tissue Structure and Development, Organ Morphology, Organismal Development, Tissue Morphology	Abnormal size of thymus gland	0.0021			FOS
Connective Tissue Development and Function, Tissue Development	Accumulation of adipocytes	0.0021			CIDEC
Cell Death and Survival	Apoptosis of retinal rods	0.0021			FOS
Cell Cycle	Arrest in G1/S phase transition of bone marrow cell lines	0.0021			CEBPA
Cell Cycle	Arrest in G2/M phase transition of leukemia cell lines	0.0021			CEBPA
Hematological Disease, Metabolic Disease	Atherogenic dyslipidemia	0.0021			ADIPOQ
Hereditary Disorder, Metabolic Disease, Organismal Injury and Abnormalities, Renal and Urological Disease	Autosomal recessive distal renal tubular acidosis	0.0021			SLC4A1
Lipid Metabolism, Small Molecule Biochemistry	Breakdown of fatty acid	0.0021			LPL
Tissue Development	Calcification of cell-associated matrix	0.0021			MMP13
Lipid Metabolism, Molecular Transport, Small Molecule Biochemistry	Clearance of fatty acid	0.0021			ADIPOQ
Carbohydrate Metabolism, Energy Production	Conversion of pyruvic acid	0.0021			PCK1
Cardiovascular System Development and Function, Cellular Development, Tissue Development	Differentiation of endothelial tube	0.0021			ADIPOQ
Cellular Development, Cellular Growth and Proliferation, Hematological System Development and Function, Hematopoiesis, Tissue Development	Differentiation of granulomonocytic cells	0.0021			CEBPA
Cellular Development, Cellular Growth and Proliferation, Hematological System Development and Function, Hematopoiesis, Lymphoid Tissue Structure and Development, Tissue Development	Differentiation of macrophage-like cells	0.0021			CEBPA
Connective Tissue Development and Function, Skeletal and Muscular System Development and Function, Tissue Morphology	Dry ashed weight of femur	0.0021			FOS
Connective Tissue Development and Function, Skeletal and Muscular System Development and Function, Tissue Development	Formation of primary ossification center	0.0021			MMP13
Cellular Assembly and Organization, DNA Replication, Recombination, and Repair	Formation of tp53bp1 nuclear focus	0.0021			USP16
Carbohydrate Metabolism, Energy Production	Gluconeogenesis of pyruvic acid	0.0021			PCK1
Cancer, Organismal Injury and Abnormalities, Respiratory Disease	Hyperplasia of type II pneumocytes	0.0021			CEBPA
Cell Morphology, Hematological System Development and Function, Inflammatory Response, Nervous System Development and Function, Organismal Injury and Abnormalities	Hypertrophy of microglia	0.0021			ADIPOQ
Hereditary Disorder, Organismal Injury and Abnormalities	Knobloch syndrome type 1	0.0021			ADAMTS18
Cellular Movement, Connective Tissue Development and Function	Migration of adventitial fibroblasts	0.0021			ADIPOQ
Cardiovascular Disease, Hematological Disease, Metabolic Disease	Moderate hyperlipidemia	0.0021			LPL
Cell Morphology	Morphology of mesothelioma cell lines	0.0021			CEBPA
Cellular Development, Cellular Growth and Proliferation, Connective Tissue Development and Function, Embryonic Development, Skeletal and Muscular System Development and Function, Tissue Development	Osteoblastogenesis of embryonic cell lines	0.0021			CEBPA
Cellular Development, Cellular Growth and Proliferation, Connective Tissue Development and Function, Skeletal and Muscular System Development and Function, Tissue Development	Osteoblastogenesis of fibroblast cell lines	0.0021			CEBPA
Carbohydrate Metabolism, Energy Production	Production of pyruvic acid	0.0021			PCK1
Cardiovascular System Development and Function, Cellular Development, Cellular Growth and Proliferation, Connective Tissue Development and Function, Organ Development, Tissue Development	Proliferation of adventitial fibroblasts	0.0021			ADIPOQ
Hematological System Development and Function, Hypersensitivity Response, Inflammatory Response, Tissue Morphology	Quantity of bone marrow-derived mast cells	0.0021			CEBPA
Hematological System Development and Function, Hematopoiesis, Inflammatory Response, Tissue Morphology	Quantity of macrophage progenitor cell	0.0021			CEBPA
Energy Production, Lipid Metabolism, Molecular Transport, Small Molecule Biochemistry	Quantity of malic acid	0.0021			PCK1
Organismal Development, Organismal Functions	Repair of hindlimb	0.0021			ADIPOQ
Cardiovascular Disease, Organismal Injury and Abnormalities, Skeletal and Muscular Disorders	Reperfusion injury of myocardium	0.0021			ADIPOQ
Organismal Injury and Abnormalities, Renal and Urological Disease	Severe proteinuria	0.0021			LPL
Connective Tissue Development and Function, Organ Morphology, Reproductive System Development and Function, Tissue Morphology	Size of epididymal fat	0.0021			ADIPOQ
Connective Tissue Development and Function, Organ Morphology, Organismal Development, Skeletal and Muscular System Development and Function, Tissue Development	Thickness of calvaria	0.0021			FOS
Cellular Development, Skeletal and Muscular System Development and Function, Tissue Development	Transdifferentiation of smooth muscle cells	0.0021			MGP
Cellular Development	Transition of adventitial fibroblasts	0.0021			ADIPOQ
Connective Tissue Development and Function, Skeletal and Muscular System Development and Function, Tissue Development, Tissue Morphology	Width of zone of hypertrophy	0.0021			FOS
Reproductive System Development and Function	Birthweight	0.00224			CEBPA,DGAT2
Cell Cycle	Arrest in G1/S phase transition	0.00231			ADIPOQ,CEBPA
Connective Tissue Disorders, Organismal Injury and Abnormalities, Skeletal and Muscular Disorders, Tissue Morphology	Damage of cartilage tissue	0.00231			FOS,MMP13
Connective Tissue Disorders, Developmental Disorder, Hereditary Disorder, Organismal Injury and Abnormalities, Skeletal and Muscular Disorders	Osteopetrosis	0.00231			CEBPA,FOS
Organismal Functions	Thermogenesis	0.00238			ADIPOQ,CIDEC
Reproductive System Development and Function	Morphology of reproductive system	0.00244			ADIPOQ,CIDEC,FOS,PCK1,PLIN1
Respiratory System Development and Function	Morphology of respiratory tract	0.00244			CEBPA,LPL,MGP
Cancer	Hyperplasia of tissue	0.00254			ADIPOQ,CEBPA,MMP13
Organismal Injury and Abnormalities	Dehydration of mice	0.00258			DGAT2,SLC4A1
Cancer, Organismal Injury and Abnormalities	Sarcoma	0.00267			ADAMTS18,CD163,CEBPA,FOS,NELL2,THRSP
Embryonic Development, Organ Development, Organismal Development, Reproductive System Development and Function, Tissue Development	Lactation	0.0028			ADIPOQ,THRSP
Cellular Development, Cellular Growth and Proliferation, Connective Tissue Development and Function, Tissue Development	Development of connective tissue cells	0.00283			ADIPOQ,CEBPA,FOS
Organismal Survival	Neonatal death	0.00297		-1,980	ADIPOQ,COL9A2,PLIN1,SLC4A1
Organismal Injury and Abnormalities	Hypertrophy	0.00297			CEBPA,DGAT2,FOS,LPL
Cell Death and Survival	Apoptosis of breast cell lines	0.00302			ADIPOQ,FOS
Cardiovascular System Development and Function	Morphology of vessel component	0.00302			ADIPOQ,MGP
Cardiovascular System Development and Function, Cell Morphology, Cellular Development, Organismal Development, Tissue Development	Tubulation of vascular endothelial cells	0.00302			ADIPOQ,MMP13
Cell Death and Survival, Organismal Injury and Abnormalities	Apoptosis of epithelial cell lines	0.00304			ADIPOQ,CIDEC,FOS
Connective Tissue Disorders, Inflammatory Disease, Inflammatory Response, Organismal Injury and Abnormalities, Skeletal and Muscular Disorders	Osteoarthritis	0.00304			ADAMTS18,CD163,MMP13
Gastrointestinal Disease, Hepatic System Disease, Metabolic Disease, Organismal Injury and Abnormalities, Psychological Disorders	Alcoholic fatty liver disease	0.00315			ADIPOQ
Cell Cycle	Arrest in G1/S phase transition of hematopoietic cell lines	0.00315			CEBPA
Cancer, Cellular Development, Cellular Growth and Proliferation, Organismal Injury and Abnormalities, Tumor Morphology	Colony formation of mammary tumor cells	0.00315			FOS
Connective Tissue Development and Function, Skeletal and Muscular System Development and Function, Tissue Development	Delay in ossification of endochondral bone	0.00315			MMP13
Cell Morphology, Cellular Function and Maintenance	Depolarization of hepatocytes	0.00315			FOS
Cellular Development, Cellular Growth and Proliferation, Connective Tissue Development and Function, Hematological System Development and Function, Hematopoiesis, Organismal Development, Tissue Development	Development of cord blood cells	0.00315			CEBPA
Cellular Development	Differentiation of fibrosarcoma cell lines	0.00315			CEBPA
Cellular Development, Cellular Growth and Proliferation, Connective Tissue Development and Function, Hematological System Development and Function, Hematopoiesis, Organismal Development, Tissue Development	Expansion of erythroblasts	0.00315			CD163
Cancer	Foci of cellular alteration	0.00315			FOS
Cancer, Hematological Disease, Immunological Disease, Organismal Injury and Abnormalities	Leukemic transformation of granulomonocytic cells	0.00315			CEBPA
Organismal Injury and Abnormalities, Renal and Urological Disease	Mild proteinuria	0.00315			LPL
Cell Morphology	Mineralization of bone marrow cell lines	0.00315			CEBPA
Cell Morphology	Mineralization of chondrocyte cell lines	0.00315			MGP
Cell Morphology	Mineralization of stromal cell lines	0.00315			CEBPA
Cardiovascular Disease, Organismal Injury and Abnormalities	Perivascular fibrosis of heart	0.00315			LPL
Lipid Metabolism, Molecular Transport, Small Molecule Biochemistry	Quantity of lauric acid	0.00315			THRSP
Cardiovascular System Development and Function, Organ Development	Recovery of heart ventricle	0.00315			ADIPOQ
Cardiovascular System Development and Function, Organ Morphology, Organismal Development	Thickness of aortic valve	0.00315			CNMD
Cellular Development, Connective Tissue Development and Function, Digestive System Development and Function, Hepatic System Development and Function, Organismal Development, Tissue Development	Transdifferentiation of hepatic stellate cells	0.00315			MMP13
Molecular Transport, Protein Trafficking	Uptake of lipoprotein	0.00315			LPL
Cellular Development, Cellular Growth and Proliferation, Hematological System Development and Function, Hematopoiesis	Expansion of hematopoietic progenitor cells	0.00318			CD163,CEBPA
Hematological System Development and Function, Inflammatory Response, Tissue Morphology	Quantity of neutrophils	0.00319			ADIPOQ,CEBPA,MMP13
Cancer, Hematological Disease, Immunological Disease, Organismal Injury and Abnormalities	Plasma cell dyscrasia	0.00323			ADIPOQ,CD163,CEBPA,FOS
Energy Production, Lipid Metabolism, Small Molecule Biochemistry	Beta-oxidation of fatty acid	0.00333			ADIPOQ,PLIN1
Connective Tissue Development and Function, Tissue Morphology	Quantity of connective tissue cells	0.00355			ADIPOQ,FOS,PCK1
Cancer, Organismal Injury and Abnormalities, Reproductive System Disease	Growth of mammary tumor	0.00358			ADIPOQ,FOS
Hematological System Development and Function, Tissue Development	Homeostasis of blood	0.00358			CIDEC,SLC4A1
Cellular Movement	Scattering	0.00358			ADIPOQ,PLIN1
Cellular Development, Cellular Growth and Proliferation, Hair and Skin Development and Function	Proliferation of epithelial cell lines	0.00358			ADIPOQ,CEBPA,FOS
Connective Tissue Disorders, Inflammatory Disease, Inflammatory Response, Organismal Injury and Abnormalities, Skeletal and Muscular Disorders	Inflammation of joint	0.0036			ADAMTS18,ADIPOQ,CD163,COL9A2,FOS,MMP13
Cancer	Hyperplasia of exocrine gland	0.00366			ADIPOQ,FOS
Cancer, Hematological Disease, Immunological Disease, Organismal Injury and Abnormalities	Multiple myeloma	0.00376			ADIPOQ,CEBPA,FOS
Cell Morphology, Organismal Injury and Abnormalities	Hypertrophy of cells	0.00379			ADIPOQ,COL9A2,PLIN1
Organismal Injury and Abnormalities, Reproductive System Disease	Failure of lactation	0.00391			CEBPA,PCK1
Nutritional Disease	Weight loss	0.00397			ADIPOQ,DGAT2,SLC4A1
Carbohydrate Metabolism, Small Molecule Biochemistry	Metabolism of D-glucose	0.00409			ADIPOQ,PCK1
Cell Death and Survival, Organismal Injury and Abnormalities	Cell death of epithelial cells	0.0041		1,214	ADIPOQ,CEBPA,CIDEC,FOS
Cell Morphology, Digestive System Development and Function, Gastrointestinal Disease, Hepatic System Development and Function, Hepatic System Disease, Organ Morphology, Organismal Development, Organismal Injury and Abnormalities, Tissue Morphology	Abnormal morphology of biliary canaliculi	0.0042			CEBPA
Cardiovascular System Development and Function, Cell-To-Cell Signaling and Interaction	Activation of microvascular endothelial cells	0.0042			CD163
Cell Cycle	Arrest in cell cycle progression of bone marrow cell lines	0.0042			CEBPA
Cellular Assembly and Organization	Clustering of lipid droplets	0.0042			PLIN1
Connective Tissue Development and Function, Tissue Development	Development of white adipose tissue	0.0042			CEBPA
Cellular Development, Cellular Growth and Proliferation, Hematological System Development and Function, Hematopoiesis, Lymphoid Tissue Structure and Development, Tissue Development	Differentiation of bone marrow-derived mast cells	0.0042			CEBPA
Cellular Development	Differentiation of hepatoma cell lines	0.0042			CEBPA
Cell Morphology, Cellular Function and Maintenance, DNA Replication, Recombination, and Repair	Double-stranded DNA break repair of prostate cancer cell lines	0.0042			CEBPA
Cancer, Gastrointestinal Disease, Hepatic System Disease, Organismal Injury and Abnormalities	Early stage liver cancer	0.0042			FOS
Cardiovascular Disease	Fragmentation of elastic lamina	0.0042			MGP
Cell Morphology, Organ Morphology, Organismal Injury and Abnormalities, Renal and Urological Disease, Renal and Urological System Development and Function	Fusion of pedicels	0.0042			ADIPOQ
Endocrine System Disorders, Hematological Disease, Hereditary Disorder, Metabolic Disease, Organismal Injury and Abnormalities	Hypoadiponectinemia	0.0042			ADIPOQ
Cellular Compromise, Neurological Disease, Organismal Injury and Abnormalities	Injury of axons	0.0042			ADIPOQ
Cell Morphology, Hematological System Development and Function, Hematopoiesis, Tissue Morphology	Lack of erythroid precursor cells	0.0042			SLC4A1
Cell Morphology, Cellular Function and Maintenance, Nervous System Development and Function, Tissue Morphology	Length of primary neurites	0.0042			FOS
Cell Death and Survival, Cell Morphology, Nervous System Development and Function, Neurological Disease, Organ Morphology, Organismal Development, Organismal Injury and Abnormalities, Tissue Morphology	Loss of CA1 neuron	0.0042			ADIPOQ
Cellular Development, Cellular Growth and Proliferation, Connective Tissue Development and Function, Skeletal and Muscular System Development and Function, Tissue Development	Osteoblastogenesis of bone marrow cell lines	0.0042			CEBPA
Cellular Development, Cellular Growth and Proliferation, Connective Tissue Development and Function, Skeletal and Muscular System Development and Function, Tissue Development	Osteoblastogenesis of stromal cell lines	0.0042			CEBPA
Lipid Metabolism, Small Molecule Biochemistry	Production of myristic acid	0.0042			THRSP
Cell Death and Survival, Organ Morphology, Organismal Injury and Abnormalities, Respiratory Disease, Respiratory System Development and Function	Quantity of apoptotic pneumocytes	0.0042			CEBPA
Tissue Morphology	Remodeling of extracellular matrix	0.0042			MMP13
Organismal Injury and Abnormalities	Restenosis of vasculature	0.0042			ADIPOQ
Cardiovascular Disease, Hematological Disease, Metabolic Disease	Severe hypertriglyceridemia	0.0042			LPL
Lipid Metabolism, Small Molecule Biochemistry	Synthesis of triolein	0.0042			PNPLA3
Lipid Metabolism, Molecular Transport, Small Molecule Biochemistry	Uptake of retinoid	0.0042			LPL
Organismal Injury and Abnormalities	Benign lesion	0.00422			CEBPA,COL9A2,DGAT2,FOS,MGP,PCK1
Dermatological Diseases and Conditions, Immunological Disease, Inflammatory Disease, Inflammatory Response, Organismal Injury and Abnormalities	Atopic dermatitis	0.0043			ADIPOQ,LPL,PLIN1
Cardiovascular Disease	Aneurysm	0.00454			MGP,MMP13
Lipid Metabolism, Small Molecule Biochemistry, Vitamin and Mineral Metabolism	Homeostasis of cholesterol	0.00454			DGAT2,LPL
Cardiovascular System Development and Function, Cellular Development, Cellular Function and Maintenance, Cellular Growth and Proliferation, Organismal Development, Tissue Development	Proliferation of endothelial cells	0.00457			ADIPOQ,CNMD,MGP
Cancer, Gastrointestinal Disease, Hepatic System Disease, Organismal Injury and Abnormalities	Hepatocellular carcinoma	0.00471			CD163,FOS,PCK1,PNPLA3,SLC4A1
Connective Tissue Development and Function, Connective Tissue Disorders, Organismal Injury and Abnormalities, Skeletal and Muscular Disorders, Skeletal and Muscular System Development and Function, Tissue Development	Abnormal morphology of trabecular bone	0.00482			CNMD,MMP13
Cell Cycle, Gene Expression	Binding of NFkB binding site	0.00501			ADIPOQ,FOS
Hematological System Development and Function, Immunological Disease, Lymphoid Tissue Structure and Development, Organ Morphology, Organismal Development, Organismal Injury and Abnormalities, Tissue Morphology	Abnormal morphology of spleen	0.00519			CEBPA,FOS,SLC4A1
Cellular Development, Connective Tissue Development and Function	Adipogenesis of bone marrow cell lines	0.00524			CEBPA
Cellular Development, Connective Tissue Development and Function	Adipogenesis of stromal cell lines	0.00524			CEBPA
Gastrointestinal Disease, Hepatic System Disease, Organismal Injury and Abnormalities, Psychological Disorders	Alcoholic cirrhosis	0.00524			PNPLA3
Cell Cycle	Arrest in G1 phase of hepatoma cell lines	0.00524			CEBPA
Cellular Development, Cellular Growth and Proliferation, Renal and Urological System Development and Function	Arrest in growth of kidney cell lines	0.00524			FOS
Cell Morphology, Cellular Function and Maintenance	Autophagy of ventricular myocytes	0.00524			ADIPOQ
Cell Cycle, Gene Expression	Binding of E2F binding site	0.00524			CEBPA
Cell Death and Survival, Cellular Function and Maintenance	Clearance of thymocytes	0.00524			ADIPOQ
Cellular Function and Maintenance, Molecular Transport	Efflux of chloride	0.00524			SLC4A1
Carbohydrate Metabolism, Lipid Metabolism, Small Molecule Biochemistry	Hydrolysis of 1,2-dipalmitoylphosphatidylcholine	0.00524			LPL
Cancer, Organismal Injury and Abnormalities	Incidence of secondary tumor	0.00524			ADIPOQ
Cellular Movement, Hematological System Development and Function	Leukostasis	0.00524			ADIPOQ
Lipid Metabolism, Small Molecule Biochemistry	Production of 1-oleoylglycerol	0.00524			PNPLA3
Lipid Metabolism, Molecular Transport, Small Molecule Biochemistry	Quantity of myristic acid	0.00524			THRSP
Cellular Response to Therapeutics	Radiosensitivity of prostate cancer cell lines	0.00524			CEBPA
Connective Tissue Development and Function, Skeletal and Muscular System Development and Function	Resorptive capacity of osteoclasts	0.00524			FOS
Cell Death and Survival, Connective Tissue Development and Function	Survival of chondrocytes	0.00524			MMP13
Connective Tissue Disorders, Inflammatory Disease, Inflammatory Response, Organismal Injury and Abnormalities, Skeletal and Muscular Disorders	Susceptibility to intervertebral disc disease	0.00524			COL9A2
Cancer, Organismal Injury and Abnormalities	Transformation of myeloid cells	0.00524			CEBPA
Organismal Injury and Abnormalities	Interstitial fibrosis	0.0053			ADIPOQ,LPL
Cardiovascular Disease, Cardiovascular System Development and Function	Abnormal morphology of cardiovascular system	0.00561			ADIPOQ,LPL,MGP,SLC4A1
Lipid Metabolism, Small Molecule Biochemistry	Synthesis of fatty acid	0.00571			ADIPOQ,LPL,THRSP
Cardiovascular Disease, Organismal Injury and Abnormalities	Formation of vascular lesion	0.00581			LPL,MGP
Nutritional Disease	Obesity	0.00592		1,695	ADIPOQ,CIDEC,LPL,PLIN1
Cellular Development, Skeletal and Muscular System Development and Function, Tissue Development	Differentiation of muscle cells	0.00594			CEBPA,FOS,MGP
Cancer, Organismal Injury and Abnormalities, Reproductive System Disease	Mammary tumor	0.00596			ADAMTS18,ADIPOQ,CEBPA,COL9A2,FOS,LPL,MMP13,NELL2,SLC4A1,THRSP
Connective Tissue Development and Function, Skeletal and Muscular System Development and Function, Tissue Development	Thickness of bone	0.00602			FOS,MGP
Organ Morphology, Organismal Injury and Abnormalities, Renal and Urological Disease, Renal and Urological System Development and Function	Abnormal morphology of renal glomerulus	0.00612			ADIPOQ,MGP
Cardiovascular System Development and Function, Cellular Movement	Migration of endothelial cells	0.00627			ADIPOQ,MGP,MMP13
Cell Morphology, Cellular Assembly and Organization, Organismal Injury and Abnormalities, Tissue Morphology	Abnormal morphology of alveolar epithelial lamellar bodies	0.00629			DGAT2
Connective Tissue Disorders, Organismal Injury and Abnormalities, Tissue Morphology	Abnormal morphology of inguinal fat pad	0.00629			CEBPA
Dermatological Diseases and Conditions, Organ Morphology, Organismal Injury and Abnormalities	Abnormal morphology of tight skin	0.00629			DGAT2
Lipid Metabolism, Molecular Transport, Small Molecule Biochemistry, Vitamin and Mineral Metabolism	Accumulation of retinyl ester	0.00629			LPL
Amino Acid Metabolism, Post-Translational Modification, Small Molecule Biochemistry	Acetylation of amino acids	0.00629			PCK1
Cell-To-Cell Signaling and Interaction, Connective Tissue Development and Function	Activation of adipocytes	0.00629			CIDEC
Cell Death and Survival	Apoptosis of chondrocyte cell lines	0.00629			MGP
Connective Tissue Disorders, Developmental Disorder, Hereditary Disorder, Organismal Injury and Abnormalities, Skeletal and Muscular Disorders	Autosomal dominant multiple epiphyseal dysplasia	0.00629			COL9A2
Cancer, Hematological Disease, Immunological Disease, Organismal Injury and Abnormalities	Cytogenetically normal acute myeloid leukemia	0.00629			CEBPA
Carbohydrate Metabolism	Deposition of glycogen	0.00629			CEBPA
Cellular Development, Cellular Growth and Proliferation, Connective Tissue Development and Function, Tissue Development	Development of adipocytes	0.00629			ADIPOQ
Hereditary Disorder, Neurological Disease, Organismal Injury and Abnormalities, Psychological Disorders, Skeletal and Muscular Disorders	Experimental Huntington disease	0.00629			FOS
Gastrointestinal Disease, Organismal Injury and Abnormalities	Formation of aberrant crypt foci	0.00629			FOS
Cardiovascular Disease, Organismal Injury and Abnormalities	Formation of fatty lesion	0.00629			LPL
Cancer, Connective Tissue Disorders, Organismal Injury and Abnormalities, Skeletal and Muscular Disorders	Hyperplasia of synovial membrane	0.00629			MMP13
Lipid Metabolism, Small Molecule Biochemistry	Lipolysis of triacylglycerol	0.00629			PLIN1
Connective Tissue Development and Function, Tissue Morphology	Mass of perirenal white adipose tissue	0.00629			PLIN1
Neurological Disease, Organismal Injury and Abnormalities	Neurodegeneration of hippocampal CA1 region	0.00629			ADIPOQ
Connective Tissue Development and Function, Embryonic Development, Organ Development, Organismal Development, Skeletal and Muscular System Development and Function, Tissue Development	Osteoclastogenesis of tibia	0.00629			CEBPA
Organ Morphology, Respiratory System Development and Function, Tissue Morphology	Quantity of alveolar type I cells	0.00629			CEBPA
Organismal Development, Skeletal and Muscular System Development and Function	Recovery of hindlimb	0.00629			ADIPOQ
Lipid Metabolism, Molecular Transport, Small Molecule Biochemistry	Release of dinoprost	0.00629			ADIPOQ
Organismal Injury and Abnormalities	Stenosis of vasculature	0.00634			ADIPOQ,MGP
Lipid Metabolism, Small Molecule Biochemistry	Fatty acid metabolism	0.0064			ADIPOQ,LPL,PNPLA3,THRSP
Cell Death and Survival	Apoptosis of carcinoma cell lines	0.00646			ADIPOQ,CEBPA,FOS
Cellular Development, Connective Tissue Development and Function, Skeletal and Muscular System Development and Function, Tissue Development	Differentiation of chondrocytes	0.00677			MATN1,MGP
Endocrine System Development and Function, Molecular Transport, Small Molecule Biochemistry	Secretion of hormone	0.007			ADIPOQ,NELL2
Lipid Metabolism, Molecular Transport, Small Molecule Biochemistry	Concentration of cholesterol	0.00701			ADIPOQ,CEBPA,LPL
Organismal Injury and Abnormalities, Renal and Urological Disease	Urination disorder	0.00701			ADIPOQ,LPL,SLC4A1
Hereditary Disorder, Organismal Injury and Abnormalities	Autosomal dominant disease	0.00707			CEBPA,COL9A2,LPL,MMP13,PLIN1,SLC4A1
Connective Tissue Development and Function, Connective Tissue Disorders, Organismal Injury and Abnormalities, Skeletal and Muscular Disorders, Skeletal and Muscular System Development and Function, Tissue Development	Abnormal morphology of secondary center of ossification	0.00734			MMP13
Cell Morphology, Connective Tissue Development and Function, Connective Tissue Disorders, Organismal Injury and Abnormalities, Tissue Morphology	Abnormal morphology of white adipocytes	0.00734			PCK1
Organ Morphology, Organismal Development, Reproductive System Development and Function, Tissue Morphology	Abnormal quantity of sperm	0.00734			FOS
Cell Cycle	Arrest in G0/G1 phase transition of breast cancer cell lines	0.00734			ADIPOQ
Cell Cycle	Arrest in G1/S phase transition of colorectal cancer cell lines	0.00734			ADIPOQ
Carbohydrate Metabolism, Lipid Metabolism, Molecular Transport, Small Molecule Biochemistry	Concentration of 1,2-dipalmitoylphosphatidylcholine	0.00734			THRSP
Carbohydrate Metabolism, Small Molecule Biochemistry	Conversion of D-glucose	0.00734			PCK1
Connective Tissue Development and Function, Tissue Development	Function of brown adipose tissue	0.00734			PLIN1
Cancer, Gastrointestinal Disease, Hepatic System Disease, Organismal Injury and Abnormalities	Hyperplasia of liver cells	0.00734			CEBPA
Lipid Metabolism, Small Molecule Biochemistry	Lipolysis of fatty acid	0.00734			PLIN1
Connective Tissue Development and Function, Tissue Morphology	Mass of subcutaneous fat pad	0.00734			LPL
Cancer, Hematological Disease, Immunological Disease, Organismal Injury and Abnormalities	Normal karyotype acute myeloid leukemia	0.00734			CEBPA
Connective Tissue Development and Function, Tissue Morphology	Quantity of brown adipocytes	0.00734			PCK1
Hematological System Development and Function, Hematopoiesis, Tissue Morphology	Quantity of colony-forming units granulocytes	0.00734			CEBPA
Lipid Metabolism, Small Molecule Biochemistry	Re-esterification of fatty acid	0.00734			PCK1
Cell Morphology, Connective Tissue Development and Function, Tissue Morphology	Size of brown adipocytes	0.00734			PCK1
Cardiovascular System Development and Function, Cell Death and Survival, Skeletal and Muscular System Development and Function	Survival of ventricular myocytes	0.00734			ADIPOQ
Cellular Development	Transition of myofibroblasts	0.00734			ADIPOQ
Amino Acid Metabolism, Cell Signaling	Urea cycle	0.00734			CEBPA
Tissue Development	Accumulation of cells	0.00742			ADIPOQ,CEBPA,CIDEC
Behavior, Digestive System Development and Function	Feeding	0.00753			ADIPOQ,CIDEC,DGAT2
Embryonic Development, Organ Development, Organ Morphology, Organismal Development, Organismal Injury and Abnormalities, Respiratory Disease, Respiratory System Development and Function, Tissue Development	Abnormal morphology of pulmonary alveolus	0.00781			CEBPA,LPL
Cell Death and Survival	Cell viability of connective tissue cells	0.00781			FOS,MMP13
Cardiovascular Disease, Hematological Disease, Metabolic Disease	Hyperlipidemia	0.00781			ADIPOQ,LPL
Cardiovascular System Development and Function, Tissue Morphology	Morphology of blood vessel	0.00796			ADIPOQ,LPL,MGP
Connective Tissue Disorders, Organismal Injury and Abnormalities, Skeletal and Muscular Disorders	Non-traumatic arthropathy	0.0081			ADAMTS18,ADIPOQ,CD163,FOS,MMP13
Cellular Development, Connective Tissue Development and Function	Adipogenesis of cells	0.00817			CEBPA,THRSP
Hematological System Development and Function	Hematocrit	0.00829			CEBPA,SLC4A1
Skeletal and Muscular Disorders, Skeletal and Muscular System Development and Function	Abnormal morphology of muscle	0.0083			ADIPOQ,LPL,MGP
Nervous System Development and Function	Baroreceptor reflex	0.00838			FOS
Cell Death and Survival, Cellular Compromise	Cytotoxicity of neuroblastoma cell lines	0.00838			FOS
Connective Tissue Development and Function, Tissue Development	Deposition of adipose tissue	0.00838			CEBPA
Cellular Development, Cellular Growth and Proliferation, Embryonic Development, Hematological System Development and Function, Hematopoiesis, Lymphoid Tissue Structure and Development, Organ Development, Organismal Development, Tissue Development	Differentiation of common lymphoid progenitor cells	0.00838			CEBPA
Hematological Disease, Metabolic Disease	High density lipoprotein deficency	0.00838			LPL
Lipid Metabolism, Small Molecule Biochemistry	Hydrolysis of triolein	0.00838			LPL
Cancer, Dermatological Diseases and Conditions, Organismal Injury and Abnormalities	Hyperplasia of sebaceous glands	0.00838			FOS
Connective Tissue Development and Function, Tissue Morphology	Mass of parametrial fat pad	0.00838			PLIN1
Cardiovascular Disease, Organismal Injury and Abnormalities	Monckeberg sclerosis	0.00838			MGP
Cell Death and Survival	Opsonization of cells	0.00838			ADIPOQ
Organ Morphology, Tissue Morphology, Visual System Development and Function	Quantity of retinal rods	0.00838			FOS
Cardiovascular System Development and Function, Organismal Development	Revascularization of hindlimb	0.00838			ADIPOQ
Cell Morphology	Size of cervical cancer cell lines	0.00838			CEBPA
Cancer, Organismal Injury and Abnormalities, Reproductive System Disease	Tumorigenesis of cervical cancer cell lines	0.00838			FOS
Cell-To-Cell Signaling and Interaction, Drug Metabolism, Molecular Transport, Small Molecule Biochemistry	Uptake of norepinephrine	0.00838			FOS
Connective Tissue Development and Function, Skeletal and Muscular System Development and Function, Tissue Development, Tissue Morphology	Width of growth plate	0.00838			FOS
Cardiovascular Disease, Cardiovascular System Development and Function, Organ Morphology, Organismal Development, Organismal Injury and Abnormalities	Hypertrophy of heart	0.00852			ADIPOQ,COL9A2,SLC4A1
Cellular Development, Cellular Growth and Proliferation, Connective Tissue Development and Function, Tissue Development	Cell proliferation of fibroblasts	0.0087			ADIPOQ,FOS,USP16
Cancer, Organismal Injury and Abnormalities	Adenoma	0.00875			DGAT2,FOS,MGP,PCK1
Protein Degradation, Protein Synthesis	Catabolism of protein	0.00914			ADIPOQ,AHSP,LPL,MMP13
Organ Morphology, Organismal Injury and Abnormalities, Skeletal and Muscular Disorders, Skeletal and Muscular System Development and Function	Abnormal morphology of skeletal muscle	0.00916			ADIPOQ,LPL
Cellular Development, Cellular Growth and Proliferation, Hematological System Development and Function, Hematopoiesis, Lymphoid Tissue Structure and Development, Tissue Development	Differentiation of macrophages	0.00916			ADIPOQ,CEBPA
Cell Cycle	Interphase of fibroblast cell lines	0.00929			CEBPA,FOS
Metabolic Disease, Organismal Functions	Abnormal energy balance	0.00942			ADIPOQ
Cell Morphology, Connective Tissue Development and Function, Connective Tissue Disorders, Organismal Injury and Abnormalities, Tissue Morphology	Abnormal morphology of brown adipocytes	0.00942			PCK1
Cell Morphology, Hematological System Development and Function, Immunological Disease	Abnormal morphology of granulocytes	0.00942			CEBPA
Cell Cycle	Arrest in cell cycle progression of B-lymphocyte derived cell lines	0.00942			CEBPA
Cardiovascular Disease, Organismal Injury and Abnormalities	Atherosclerosis of aortic sinus	0.00942			ADIPOQ
Organ Morphology, Organismal Injury and Abnormalities, Renal and Urological Disease	Atrophy of renal medulla	0.00942			SLC4A1
Cell Cycle, Gene Expression	Binding of Egr-1 binding site	0.00942			CIDEC
Protein Synthesis	Catabolism of peptide	0.00942			MMP13
Lipid Metabolism, Molecular Transport, Small Molecule Biochemistry	Deposition of triacylglycerol	0.00942			PCK1
Cellular Development	Differentiation of lung cancer cell lines	0.00942			CEBPA
Endocrine System Disorders, Metabolic Disease	Insulin resistance of fibroblast cell lines	0.00942			TUSC5
Protein Synthesis	Metabolism of cellular protein	0.00942			MMP13
Cell Morphology	Polarization of macrophage cancer cell lines	0.00942			ADIPOQ
Cardiovascular System Development and Function, Organ Development, Organ Morphology	Systole of left ventricle	0.00942			LPL
Molecular Transport	Transport of bicarbonate	0.00942			SLC4A1
Cardiovascular Disease, Ophthalmic Disease, Organismal Injury and Abnormalities	Venous retinal branch occlusion	0.00942			LPL
Dermatological Diseases and Conditions, Organismal Injury and Abnormalities	Loss of hair	0.00968			ADIPOQ,FOS
Carbohydrate Metabolism, Lipid Metabolism, Small Molecule Biochemistry	Synthesis of phosphatidic acid	0.00968			CEBPA,PNPLA3
Connective Tissue Development and Function, Tissue Development	Growth of connective tissue	0.00998		1,000	ADIPOQ,CD163,FOS,USP16
