# Supplementary material for: Impact of genotype, body weight and sex on the prenatal muscle transcriptome of Iberian pigs
Source: PLoS One. 2020 Jan 28;15(1):e0227861. doi: 10.1371/journal.pone.0227861 (PMC6986718; doi:10.1371/journal.pone.0227861)
Supplement: S11 Table — (XLSX) [file pone.0227861.s011.xlsx]

## Sheet: Hoja1
S11 Table. Differentially expressed (DE) genes in the LD muscle of Female and Male fetuses of both genotypes (IBxIB and IBxLW genotypes; q-value ≤ 0.05 and fold-change ≥ 1.3)
gene_id	gene	Female means	Male means	log2(fold_change)	Fold Change	p-value	q-value
IBxIB FETUSES
XLOC_022885	ENSSSCG00000033590	63.324	0.212549	-8.21881	297.926	5e-05	0.0254203
XLOC_012193	HOTAIRM1_1,HOTAIRM1_2,HOTAIRM1_3,HOTAIRM1_4,HOTAIRM1_5	57.6231	5.77529	-3.31868	9.97751	5e-05	0.0254203
XLOC_023895	SCARNA15	8.64854	2.64693	-1.70814	3.26739	0.0001	0.0493
XLOC_018289	-	232.874	93.2163	-1.32089	2.4982	5e-05	0.0254203
XLOC_027113	ENSSSCG00000035055	35.1189	15.1883	-1.20928	2.31222	5e-05	0.0254203
XLOC_005679	CHST2	20.5341	10.539	-0.962291	1.9484	5e-05	0.0254203
XLOC_008014	DIRAS2	3.23666	1.6722	-0.952761	1.93557	5e-05	0.0254203
XLOC_029242	KDM6A	7.60261	4.48147	-0.762523	1.69645	5e-05	0.0254203
XLOC_015107	LAT,SPNS1	100.828	185.353	0.878382	0.543977	5e-05	0.0254203
XLOC_025486	DMP1,ENSSSCG00000009221	0.552048	1.24088	1.1685	0.444884	5e-05	0.0254203
XLOC_016386	CLIP4	0.763316	1.97423	1.37094	0.386639	5e-05	0.0254203
XLOC_003655	DLEU2_1,DLEU2_2	4.17158	13.0912	1.64994	0.318653	5e-05	0.0254203
XLOC_019403	WIF1	0.26903	0.883726	1.71583	0.304427	5e-05	0.0254203
XLOC_003697	CNMD	0.411144	1.54781	1.91251	0.26563	5e-05	0.0254203
XLOC_020937	TTR	0.25986	0.978622	1.91302	0.265536	5e-05	0.0254203
XLOC_027135	SERPINC1	0.160854	0.644874	2.00327	0.249434	5e-05	0.0254203
XLOC_001238	ENSSSCG00000004274	0.818232	3.38531	2.04871	0.2417	5e-05	0.0254203
XLOC_005640	TF	1.4661	7.14745	2.28544	0.205123	5e-05	0.0254203
XLOC_003188	ITIH2	0.100161	0.529062	2.40112	0.189318	5e-05	0.0254203
XLOC_028211	ENSSSCG00000038430,ENSSSCG00000040243	0.428046	2.67343	2.64285	0.160112	5e-05	0.0254203
XLOC_024325	SERPINA1,SERPINA11	3.56808	24.0332	2.75181	0.148465	5e-05	0.0254203
XLOC_005832	AHSG	4.53226	30.6329	2.75678	0.147954	5e-05	0.0254203
XLOC_005833	FETUB	0.990889	6.81165	2.78121	0.14547	5e-05	0.0254203
XLOC_022016	COL9A2	0.186838	1.42393	2.93002	0.131213	5e-05	0.0254203
XLOC_021928	MATN1	0.111148	1.74531	3.97293	0.0636838	5e-05	0.0254203
XLOC_026746	MMP13	0.0426411	3.52057	6.36742	0.012112	5e-05	0.0254203
XLOC_009484	C2orf82	0	0.824525	inf	#VALUE!	5e-05	0.0254203
XLOC_030342	-	0	1.1864	inf	#VALUE!	5e-05	0.0254203
XLOC_030346	ENSSSCG00000032661	0	2.78413	inf	#VALUE!	5e-05	0.0254203
XLOC_030385	ENSSSCG00000032661	0	6.96476	inf	#VALUE!	5e-05	0.0254203
XLOC_030409	-	0	1.38998	inf	#VALUE!	5e-05	0.0254203
XLOC_030410	-	0	1.2817	inf	#VALUE!	5e-05	0.0254203
XLOC_030411	-	0	0.818565	inf	#VALUE!	5e-05	0.0254203
IBxLW FETUSES
XLOC_029884	XIST_A_REPEAT,XIST_intron,Xist_exon4	206.365	0.0963506	-11.0646	2141.79	5e-05	0.0238686
XLOC_021018	ssc-mir-101-2	139.781	2.88095	-5.60048	48.5191	5e-05	0.0238686
XLOC_022016	COL9A2	2.07818	0.1615	-3.68571	12.8679	5e-05	0.0238686
XLOC_028211	ENSSSCG00000038430,ENSSSCG00000040243	4.24081	0.378097	-3.48751	11.2162	5e-05	0.0238686
XLOC_015107	LAT,SPNS1	128.933	17.789	-2.85756	7.24788	5e-05	0.0238686
XLOC_001238	ENSSSCG00000004274	6.37726	1.21978	-2.38632	5.22822	5e-05	0.0238686
XLOC_003697	CNMD	2.0177	0.389675	-2.37237	5.17791	5e-05	0.0238686
XLOC_022706	IRF4	0.815418	0.222742	-1.87217	3.66083	5e-05	0.0238686
XLOC_002301	-	2.08637	0.781405	-1.41685	2.67002	0.0001	0.042841
XLOC_001295	SIM1	2.07567	0.900501	-1.20478	2.30502	0.0001	0.042841
XLOC_029242	KDM6A	9.22431	4.46343	-1.04729	2.06664	5e-05	0.0238686
XLOC_029169	ENSSSCG00000021322	10.7567	5.5494	-0.954832	1.93835	5e-05	0.0238686
XLOC_016117	C2orf40	6.28883	11.9335	0.924155	0.526989	5e-05	0.0238686
XLOC_015988	TNFRSF12A	32.4112	61.8714	0.932783	0.523847	5e-05	0.0238686
XLOC_023432	ISG12(A)	8.534	20.5125	1.26521	0.416039	5e-05	0.0238686
XLOC_008545	ANKRD1	19.6957	54.7289	1.47442	0.359878	5e-05	0.0238686
XLOC_017735	STMN2	0.718008	2.10623	1.55259	0.340898	5e-05	0.0238686
XLOC_007289	DMTN	0.552132	1.82381	1.72387	0.302736	5e-05	0.0238686
XLOC_026096	NRGN	0.423549	1.41818	1.74344	0.298657	0.0001	0.042841
XLOC_029828	ALAS2	8.11495	27.5495	1.76337	0.294559	5e-05	0.0238686
XLOC_004109	SLC4A1	0.333311	1.19561	1.84281	0.278778	5e-05	0.0238686
XLOC_015831	AHSP	1.91683	6.97153	1.86275	0.274952	5e-05	0.0238686
XLOC_026568	HBB	313.029	1200.58	1.93937	0.26073	5e-05	0.0238686
XLOC_021154	TUBB3	0.133431	0.725579	2.44303	0.183897	5e-05	0.0238686
XLOC_019173	U12,U6	3.89309	25.1929	2.69403	0.154531	5e-05	0.0238686
XLOC_022071	ENSSSCG00000026111,ENSSSCG00000029537	33.1812	264.52	2.99494	0.125439	5e-05	0.0238686
XLOC_005468	BSN	0.436075	4.52688	3.37587	0.0963301	5e-05	0.0238686
XLOC_007508	TTC28-AS1_4	0.498804	24.6797	5.62871	0.0202111	0.0001	0.042841
XLOC_030378	UTY	0.018644	2.64254	7.14707	0.00705533	5e-05	0.0238686
XLOC_030380	DDX3Y	0.0174853	26.8041	10.5821	0.000652335	5e-05	0.0238686
XLOC_027851	-	0	0.621469	inf	#VALUE!	5e-05	0.0238686
XLOC_030342	-	0	0.836514	inf	#VALUE!	5e-05	0.0238686
XLOC_030346	ENSSSCG00000032661	0	3.1944	inf	#VALUE!	5e-05	0.0238686
XLOC_030382	EIF1AY	0	16.158	inf	#VALUE!	5e-05	0.0238686
XLOC_030385	ENSSSCG00000032661	0	8.98086	inf	#VALUE!	5e-05	0.0238686
XLOC_030409	-	0	1.09078	inf	#VALUE!	5e-05	0.0238686
XLOC_030410	-	0	1.04156	inf	#VALUE!	5e-05	0.0238686
XLOC_030411	-	0	0.47376	inf	#VALUE!	5e-05	0.0238686
XLOC_029414	-	0.600336	0	#NAME?	#NAME?	5e-05	0.0238686
