# Supplementary material for: Impact of genotype, body weight and sex on the prenatal muscle transcriptome of Iberian pigs
Source: PLoS One. 2020 Jan 28;15(1):e0227861. doi: 10.1371/journal.pone.0227861 (PMC6986718; doi:10.1371/journal.pone.0227861)
Supplement: S12 Table — Ratio: number of differentially expressed (DE) genes in a pathway divided by the total number of genes in the same pathway. (XLSX) [file pone.0227861.s012.xlsx]

## Sheet: Hoja1
S12 Table. Enriched pathways identified by IPA using DE genes data set of Female and Male fetuses of Both genotypes (IBxIB and IBxLW genotypes; q-value ≤ 0.05 and fold-change ≥ 1.3). Ratio: number of DE genes in a pathway divided by the number of genes comprised in the same pathway.
Ingenuity Canonical Pathways	-log(p-value)	p-value	Ratio	Molecules
IBxIB fetuses
FXR/RXR Activation	5,74E00	1.8197e-06	0.0317	TTR,TF,AHSG,FETUB
Acute Phase Response Signaling	5,23E00	5.88844e-06	0.0235	TTR,ITIH2,TF,AHSG
LXR/RXR Activation	4,06E00	8.70964e-05	0.0248	TTR,TF,AHSG
Hepatic Fibrosis / Hepatic Stellate Cell Activation	2,09E00	0.00812831	0.0107	MMP13,COL9A2
Osteoarthritis Pathway	1,99E00	0.0102329	0.00943	CNMD,MMP13
Extrinsic Prothrombin Activation Pathway	1,93E00	0.011749	0.0625	SERPINC1
Role of Osteoblasts, Osteoclasts and Chondrocytes in Rheumatoid Arthritis	1,91E00	0.0123027	0.00858	WIF1,MMP13
Role of Macrophages, Fibroblasts and Endothelial Cells in Rheumatoid Arthritis	1,67E00	0.0213796	0.00641	WIF1,MMP13
Oncostatin M Signaling	1,61E00	0.0245471	0.0294	MMP13
Coagulation System	1,6E00	0.0251189	0.0286	SERPINC1
Inhibition of Matrix Metalloproteases	1,55E00	0.0281838	0.0256	MMP13
Intrinsic Prothrombin Activation Pathway	1,52E00	0.0301995	0.0238	SERPINC1
Role of IL-17F in Allergic Inflammatory Airway Diseases	1,49E00	0.0323594	0.0222	MMP13
Dermatan Sulfate Biosynthesis (Late Stages)	1,48E00	0.0331131	0.0217	CHST2
Chondroitin Sulfate Biosynthesis (Late Stages)	1,45E00	0.0354813	0.0204	CHST2
Chondroitin Sulfate Biosynthesis	1,39E00	0.040738	0.0175	CHST2
Dermatan Sulfate Biosynthesis	1,37E00	0.042658	0.0169	CHST2
Role of IL-17A in Arthritis	1,31E00	0.0489779	0.0145	MMP13
IBxLW fetuses
Tetrapyrrole Biosynthesis II	2,34E00	0.00457088	0.2	ALAS2
Heme Biosynthesis II	2,09E00	0.00812831	0.111	ALAS2
TWEAK Signaling	1,5E00	0.0316228	0.0286	TNFRSF12A
